# Supplementary material for: Gene expression profiling of Naïve sheep genetically resistant and susceptible to gastrointestinal nematodes
Source: BMC Genomics. 2006 Mar 6;7:42. doi: 10.1186/1471-2164-7-42 (PMC1450279; doi:10.1186/1471-2164-7-42)
Supplement: Additional File 3 — This file ranks the ESTs on the array according to their differential expression and contains statistical information for each EST on the array. [file 1471-2164-7-42-S3.xls]

## Sheet: Sheet1
Additional file 3: ESTs sorted by differential expression
Spot ID	Number of Good Spots	Modified T Value	Log Probability	P value
AGNZ49529	16	-8.78411	8.5259	2.97919e-09
AGNZ51947	16	-8.47576	8.22362	5.9756e-09
AGNZ53182	16	-8.15303	7.90137	1.25496e-08
AGNZ55662	16	-7.82391	7.56658	2.7128e-08
AGNZ57259	16	-7.58011	7.31461	4.84604e-08
AGNZ56007	16	-7.03032	6.73431	1.8437e-07
AGNZ50018	16	-6.99431	6.69573	2.01497e-07
AGNZ42513	16	-6.92474	6.62101	2.39328e-07
AGNZ49896	16	-6.75044	6.43271	3.69227e-07
AGNZ55831	16	-6.70773	6.38634	4.10828e-07
AGNZ45591	16	-6.66332	6.33802	4.59173e-07
AGNZ37617	16	-6.46558	6.12172	7.55576e-07
AGNZ47057	16	-6.4406	6.09427	8.04874e-07
AGNZ48380	16	-6.22531	5.85647	1.39165e-06
AGNZ50082	15	-6.16155	5.71243	1.93895e-06
AGNZ46999	12	-6.12648	5.34802	4.48722e-06
AGNZ49780	16	-6.06203	5.67478	2.11454e-06
AGNZ47629	16	-6.04279	5.6533	2.22178e-06
AGNZ46822	15	-5.98518	5.52021	3.01853e-06
AGNZ50226	16	-5.88642	5.47819	3.32516e-06
AGNZ47427	16	-5.88413	5.47562	3.3449e-06
AGNZ51372	16	-5.87359	5.46378	3.43729e-06
AGNZ51772	16	-5.82464	5.40875	3.90168e-06
AGNZ47513	16	-5.70933	5.2788	5.26264e-06
AGNZ48057	13	-5.66718	4.96911	1.07371e-05
AGNZ41925	15	-5.64743	5.14861	7.10207e-06
AGNZ47815	16	-5.618	5.17556	6.67483e-06
AGNZ50380	16	-5.58559	5.13887	7.26331e-06
AGNZ45590	16	-5.58154	5.13427	7.34054e-06
AGNZ54915	13	-5.53236	4.83035	1.47793e-05
AGNZ49565	14	-5.52914	4.95725	1.10345e-05
AGNZ48506	16	-5.52056	5.06514	8.60715e-06
AGNZ57431	16	-5.50214	5.04424	9.03155e-06
AGNZ50392	16	-5.4597	4.99603	1.00918e-05
AGNZ56235	16	-5.43416	4.967	1.07894e-05
AGNZ42087	16	-5.39425	4.92162	1.1978e-05
AGNZ51137	16	-5.39065	4.91751	1.20917e-05
AGNZ48749	16	-5.38508	4.91118	1.22693e-05
AGNZ56317	16	-5.34988	4.8711	1.34554e-05
AGNZ56104	16	-5.338	4.85757	1.38812e-05
AGNZ42993	16	-5.33663	4.85601	1.39312e-05
AGNZ52308	16	-5.32536	4.84317	1.43492e-05
AGNZ42577	16	-5.31037	4.82609	1.49248e-05
AGNZ48473	16	-5.2626	4.77162	1.69194e-05
AGNZ51034	16	-5.24733	4.7542	1.76118e-05
AGNZ56204	16	-5.23918	4.7449	1.7993e-05
AGNZ56559	16	-5.23263	4.73742	1.83052e-05
AGNZ52306	16	-5.21964	4.7226	1.89411e-05
AGNZ55962	16	-5.20145	4.70182	1.9869e-05
AGNZ49936	16	-5.17265	4.66894	2.14318e-05
AGNZ48970	16	-5.16092	4.65553	2.21038e-05
AGNZ49844	16	-5.13764	4.62893	2.35002e-05
AGNZ56247	16	-5.13698	4.62818	2.35409e-05
AGNZ45876	16	-5.11725	4.60562	2.47958e-05
AGNZ46281	16	-5.11669	4.60498	2.48325e-05
AGNZ49857	16	-5.08682	4.57083	2.68639e-05
AGNZ56105	16	-5.06775	4.54902	2.82475e-05
AGNZ46234	16	-5.06592	4.54693	2.83839e-05
AGNZ49483	15	-5.04356	4.47529	3.34745e-05
AGNZ47419	16	-5.0204	4.49484	3.20011e-05
AGNZ59690	16	-4.93868	4.40128	3.96934e-05
AGNZ49427	16	-4.90691	4.36489	4.3163e-05
AGNZ42524	16	-4.90562	4.36341	4.33103e-05
AGNZ56086	16	-4.8916	4.34735	4.49417e-05
AGNZ55036	16	-4.87918	4.33312	4.64385e-05
AGNZ54297	16	-4.87088	4.32361	4.74666e-05
AGNZ57249	16	-4.85148	4.30138	4.99592e-05
AGNZ50712	16	-4.84309	4.29177	5.10772e-05
AGNZ56609	16	-4.83012	4.27691	5.28552e-05
AGNZ49204	15	-4.82816	4.23333	5.84343e-05
AGNZ47495	16	-4.79954	4.24186	5.72976e-05
AGNZ48468	16	-4.79745	4.23947	5.76145e-05
AGNZ55854	16	-4.77825	4.21747	6.06079e-05
AGNZ50354	16	-4.77364	4.21219	6.13499e-05
AGNZ56269	16	-4.72298	4.15412	7.01255e-05
AGNZ56084	16	-4.70541	4.13399	7.34525e-05
AGNZ48455	16	-4.69533	4.12244	7.54321e-05
AGNZ41926	12	-4.66011	3.86982	0.000134953
AGNZ45685	11	-4.65987	3.86957	0.00013503
AGNZ58841	16	-4.65008	4.07058	8.49992e-05
AGNZ46416	16	-4.64384	4.06344	8.641e-05
AGNZ54963	15	-4.6369	3.97874	0.000105018
AGNZ54711	11	-4.63506	3.6838	0.000207112
AGNZ55918	16	-4.58942	4.00109	9.97494e-05
AGNZ56296	16	-4.58296	3.99369	0.000101463
AGNZ50451	16	-4.58036	3.99072	0.000102159
AGNZ41859	16	-4.57739	3.98732	0.000102963
AGNZ58902	11	-4.55673	3.71501	0.000192749
AGNZ57085	16	-4.5525	3.95881	0.000109949
AGNZ42409	11	-4.54717	3.65444	0.000221594
AGNZ48467	16	-4.54393	3.94899	0.000112462
AGNZ50019	16	-4.54179	3.94655	0.000113096
AGNZ42137	16	-4.54001	3.94451	0.000113628
AGNZ57237	16	-4.5336	3.93717	0.000115565
AGNZ35626	16	-4.53013	3.9332	0.000116627
AGNZ50123	16	-4.51781	3.9191	0.000120477
AGNZ56332	16	-4.50121	3.90009	0.000125865
AGNZ50002	16	-4.49156	3.88905	0.000129108
AGNZ58076	14	-4.49046	3.81708	0.000152376
AGNZ49845	16	-4.48614	3.88284	0.000130966
AGNZ47603	15	-4.47227	3.83296	0.000146906
AGNZ79136	11	-4.4711	3.67428	0.000211701
AGNZ54983	14	-4.46136	3.78496	0.000164075
AGNZ45833	16	-4.45863	3.85136	0.000140811
AGNZ53286	16	-4.45301	3.84494	0.000142911
AGNZ58194	16	-4.4485	3.83978	0.000144617
AGNZ56004	16	-4.44848	3.83975	0.000144627
AGNZ42373	16	-4.43942	3.82939	0.000148118
AGNZ59971	10	-4.43776	3.4953	0.000319671
AGNZ42904	16	-4.43742	3.8271	0.000148901
AGNZ48737	10	-4.4325	3.54156	0.000287367
AGNZ48051	12	-4.42926	3.63092	0.000233925
AGNZ51663	16	-4.4282	3.81656	0.000152561
AGNZ57300	16	-4.4229	3.81049	0.000154706
AGNZ56784	16	-4.41612	3.80274	0.000157492
AGNZ56971	16	-4.39368	3.77709	0.000167075
AGNZ60406	16	-4.38231	3.7641	0.000172149
AGNZ41851	13	-4.37554	3.65422	0.00022171
AGNZ49044	16	-4.36808	3.74783	0.000178718
AGNZ48041	16	-4.36421	3.74341	0.000180548
AGNZ51673	16	-4.35153	3.72893	0.000186669
AGNZ59276	16	-4.34178	3.71779	0.000191518
AGNZ50247	16	-4.33073	3.70518	0.000197162
AGNZ53801	14	-4.32919	3.60406	0.000248854
AGNZ55913	16	-4.32708	3.70101	0.000199064
AGNZ59094	16	-4.31563	3.68793	0.000205148
AGNZ56203	16	-4.30946	3.68089	0.0002085
AGNZ43177	16	-4.30799	3.67922	0.000209307
AGNZ47849	16	-4.30383	3.67447	0.000211609
AGNZ55031	15	-4.30319	3.61044	0.00024522
AGNZ48508	16	-4.30115	3.67141	0.000213103
AGNZ49585	16	-4.29597	3.6655	0.000216024
AGNZ51454	16	-4.28761	3.65596	0.000220821
AGNZ44852	16	-4.28635	3.65452	0.000221553
AGNZ55670	16	-4.28137	3.64884	0.000224472
AGNZ60065	10	-4.2682	3.37935	0.000417499
AGNZ51862	16	-4.25568	3.61955	0.000240132
AGNZ51845	16	-4.24898	3.61191	0.000244396
AGNZ42805	16	-4.24806	3.61086	0.000244986
AGNZ46984	16	-4.24185	3.60378	0.000249014
AGNZ59769	16	-4.23697	3.59822	0.000252223
AGNZ49343	16	-4.23501	3.59598	0.000253525
AGNZ56375	16	-4.23119	3.59163	0.000256075
AGNZ48179	16	-4.22492	3.58449	0.000260321
AGNZ48795	16	-4.22123	3.58029	0.000262853
AGNZ48167	16	-4.22103	3.58006	0.000262993
AGNZ55984	16	-4.21828	3.57692	0.000264899
AGNZ56070	16	-4.21539	3.57363	0.000266911
AGNZ46442	16	-4.21294	3.57084	0.000268634
AGNZ51256	16	-4.20995	3.56744	0.000270746
AGNZ79132	10	-4.1939	3.26093	0.00054837
AGNZ57174	16	-4.18698	3.54128	0.000287552
AGNZ54978	12	-4.17785	3.37014	0.000426439
AGNZ45070	16	-4.17775	3.53078	0.000294593
AGNZ53247	16	-4.16826	3.51998	0.000302009
AGNZ53021	16	-4.16358	3.51466	0.000305733
AGNZ43125	15	-4.16353	3.48643	0.000326262
AGNZ50683	16	-4.15668	3.50681	0.000311311
AGNZ50055	16	-4.15492	3.50481	0.000312748
AGNZ52392	16	-4.15374	3.50346	0.000313717
AGNZ54781	16	-4.1469	3.49569	0.000319385
AGNZ51776	16	-4.14445	3.4929	0.000321443
AGNZ55894	16	-4.13446	3.48154	0.000329957
AGNZ42192	16	-4.13194	3.47868	0.000332138
AGNZ56981	16	-4.12756	3.47371	0.000335964
AGNZ50041	16	-4.12588	3.4718	0.000337443
AGNZ50046	16	-4.11977	3.46485	0.000342884
AGNZ56447	16	-4.11778	3.46259	0.000344676
AGNZ58423	14	-4.10448	3.39165	0.000405832
AGNZ50244	16	-4.09928	3.44158	0.000361756
AGNZ51262	16	-4.08648	3.42705	0.000374069
AGNZ50065	16	-4.08483	3.42518	0.000375682
AGNZ56236	16	-4.07929	3.41889	0.000381161
AGNZ51971	16	-4.07912	3.4187	0.000381331
AGNZ49649	16	-4.07912	3.41869	0.000381334
AGNZ56442	16	-4.0742	3.41311	0.000386269
AGNZ49600	16	-4.07194	3.41055	0.000388557
AGNZ53648	10	-4.06839	3.18158	0.0006583
AGNZ50694	16	-4.05967	3.39664	0.000401202
AGNZ50871	16	-4.05769	3.39439	0.000403288
AGNZ47494	16	-4.05428	3.39052	0.000406892
AGNZ59647	15	-4.04439	3.35326	0.000443343
AGNZ49423	16	-4.041	3.37547	0.000421245
AGNZ45209	15	-4.03726	3.3453	0.000451541
AGNZ58393	16	-4.03557	3.36932	0.000427248
AGNZ60179	16	-4.03434	3.36793	0.000428621
AGNZ50909	15	-4.02421	3.33075	0.000466924
AGNZ59624	16	-4.02103	3.35285	0.000443764
AGNZ50828	16	-4.01677	3.34802	0.00044872
AGNZ57937	16	-4.01328	3.34407	0.000452829
AGNZ49911	16	-4.01096	3.34144	0.000455572
AGNZ52430	16	-4.00807	3.33817	0.000459015
AGNZ49484	10	-4.00755	3.1213	0.000756319
AGNZ50897	16	-4.00325	3.33271	0.000464822
AGNZ46630	16	-4.00122	3.33041	0.000467291
AGNZ50042	16	-3.99363	3.32182	0.000476623
AGNZ46420	16	-3.978	3.30415	0.000496419
AGNZ42943	16	-3.97396	3.29959	0.000501666
AGNZ43724	16	-3.97335	3.29889	0.000502467
AGNZ50620	16	-3.97201	3.29737	0.000504226
AGNZ57667	16	-3.96844	3.29334	0.000508938
AGNZ57296	16	-3.961	3.28493	0.000518881
AGNZ35619	16	-3.95886	3.28252	0.000521775
AGNZ43110	16	-3.95422	3.27727	0.000528121
AGNZ48936	12	-3.9489	3.16405	0.000685403
AGNZ42531	16	-3.9383	3.25929	0.000550442
AGNZ51609	16	-3.93807	3.25903	0.000550775
AGNZ56501	16	-3.93675	3.25754	0.000552668
AGNZ56867	16	-3.93553	3.25616	0.000554421
AGNZ57054	16	-3.93463	3.25514	0.00055572
AGNZ55917	16	-3.92109	3.23987	0.000575616
AGNZ53961	16	-3.91653	3.23472	0.000582474
AGNZ57250	16	-3.91603	3.23416	0.000583231
AGNZ58079	14	-3.91547	3.12874	0.000743465
AGNZ46605	16	-3.91289	3.23061	0.000588012
AGNZ51450	16	-3.89864	3.21455	0.000610175
AGNZ55778	16	-3.89727	3.213	0.000612346
AGNZ55939	16	-3.89037	3.20523	0.000623406
AGNZ52545	16	-3.88737	3.20185	0.00062828
AGNZ58161	16	-3.88371	3.19773	0.000634268
AGNZ44213	16	-3.88301	3.19693	0.00063543
AGNZ50328	16	-3.87665	3.18977	0.000646001
AGNZ53701	16	-3.87469	3.18756	0.000649292
AGNZ44464	16	-3.85555	3.16602	0.000682304
AGNZ49950	16	-3.85384	3.16409	0.000685341
AGNZ44595	16	-3.84948	3.15919	0.00069312
AGNZ56040	16	-3.84347	3.15243	0.000703992
AGNZ56463	16	-3.82952	3.13675	0.000729883
AGNZ48237	16	-3.82909	3.13626	0.000730698
AGNZ51348	16	-3.82805	3.1351	0.000732652
AGNZ42777	16	-3.82767	3.13468	0.000733372
AGNZ46709	16	-3.8266	3.13347	0.000735413
AGNZ45437	12	-3.80923	2.98819	0.00102757
AGNZ42003	16	-3.809	3.1137	0.000769653
AGNZ57157	16	-3.80377	3.10783	0.000780131
AGNZ48201	12	-3.80105	2.97974	0.00104776
AGNZ42491	16	-3.80066	3.10434	0.000786434
AGNZ54393	16	-3.79884	3.10229	0.000790144
AGNZ60395	16	-3.79668	3.09987	0.000794561
AGNZ45827	15	-3.79241	3.07325	0.000844802
AGNZ47885	16	-3.79209	3.09472	0.000804038
AGNZ58668	13	-3.79049	2.99697	0.001007
AGNZ49646	16	-3.78961	3.09195	0.000809192
AGNZ50682	16	-3.787	3.08901	0.000814682
AGNZ48851	16	-3.78682	3.08881	0.000815059
AGNZ51948	16	-3.78646	3.08842	0.000815802
AGNZ52332	11	-3.7787	2.92673	0.00118377
AGNZ48589	16	-3.7751	3.07568	0.000840088
AGNZ54994	16	-3.77322	3.07356	0.000844181
AGNZ52375	16	-3.76836	3.06812	0.000854823
AGNZ47789	16	-3.76793	3.06764	0.000855775
AGNZ55133	11	-3.76667	2.94423	0.00113703
AGNZ54433	16	-3.76382	3.06304	0.000864893
AGNZ52819	16	-3.75232	3.05015	0.00089094
AGNZ49020	16	-3.75182	3.04959	0.000892089
AGNZ52309	16	-3.74521	3.0422	0.000907411
AGNZ46312	16	-3.73545	3.03127	0.000930523
AGNZ58410	16	-3.73323	3.02879	0.000935857
AGNZ50414	16	-3.73248	3.02795	0.000937664
AGNZ44865	16	-3.72423	3.01873	0.000957783
AGNZ48611	16	-3.72077	3.01487	0.000966347
AGNZ57833	13	-3.716	2.91864	0.00120603
AGNZ47160	16	-3.71408	3.00739	0.000983123
AGNZ51156	16	-3.70805	3.00066	0.000998489
AGNZ56422	16	-3.70195	2.99384	0.00101428
AGNZ49830	16	-3.69906	2.97023	0.00107094
AGNZ46522	16	-3.69574	2.9869	0.00103062
AGNZ48239	16	-3.69529	2.98641	0.00103179
AGNZ55708	16	-3.69495	2.98603	0.00103269
AGNZ46992	16	-3.68878	2.97914	0.00104922
AGNZ51282	16	-3.68834	2.97865	0.00105039
AGNZ55427	16	-3.68801	2.97828	0.00105128
AGNZ47480	16	-3.68789	2.97814	0.00105161
AGNZ43060	10	-3.68649	2.77082	0.00169503
AGNZ55739	16	-3.68491	2.97483	0.00105968
AGNZ48314	16	-3.68417	2.974	0.0010617
AGNZ56552	16	-3.68019	2.96956	0.00107261
AGNZ56875	16	-3.67705	2.96606	0.00108128
AGNZ49682	16	-3.67226	2.96072	0.00109465
AGNZ43104	15	-3.67219	2.91944	0.00120381
AGNZ49383	16	-3.67092	2.95923	0.00109843
AGNZ55992	16	-3.67013	2.95835	0.00110066
AGNZ49883	16	-3.66768	2.95561	0.00110761
AGNZ45855	11	-3.6651	2.83951	0.00144708
AGNZ58883	11	-3.66343	2.83779	0.00145281
AGNZ46079	16	-3.64899	2.9348	0.00116198
AGNZ51365	16	-3.64821	2.93393	0.00116432
AGNZ48095	16	-3.64537	2.93077	0.00117282
AGNZ55841	16	-3.64464	2.92995	0.00117503
AGNZ50826	16	-3.63975	2.92451	0.00118983
AGNZ57651	16	-3.6353	2.91956	0.00120348
AGNZ51940	16	-3.63467	2.91886	0.00120542
AGNZ46291	16	-3.63249	2.91644	0.00121217
AGNZ51088	16	-3.6319	2.91578	0.00121401
AGNZ54739	15	-3.62972	2.89403	0.00127636
AGNZ42518	16	-3.62287	2.90574	0.00124239
AGNZ44782	16	-3.61609	2.89821	0.00126413
AGNZ45338	16	-3.61265	2.89439	0.0012753
AGNZ50588	16	-3.61177	2.89341	0.00127817
AGNZ42425	12	-3.61026	2.7831	0.00164778
AGNZ47070	14	-3.60957	2.83012	0.00147869
AGNZ58840	16	-3.60926	2.89063	0.0012864
AGNZ55916	16	-3.60599	2.88699	0.00129721
AGNZ47562	16	-3.60322	2.88391	0.00130643
AGNZ51672	16	-3.60183	2.88237	0.00131108
AGNZ59002	16	-3.60147	2.88197	0.00131229
AGNZ56564	16	-3.59927	2.87953	0.00131968
AGNZ48755	13	-3.59471	2.74091	0.00181589
AGNZ55626	16	-3.59443	2.87416	0.00133611
AGNZ42997	16	-3.59429	2.874	0.00133658
AGNZ57552	16	-3.59317	2.85398	0.00139967
AGNZ56568	16	-3.59109	2.87045	0.00134756
AGNZ46705	16	-3.59089	2.87023	0.00134824
AGNZ51936	16	-3.59055	2.86985	0.00134942
AGNZ55769	16	-3.5902	2.86946	0.00135063
AGNZ46608	16	-3.5879	2.86691	0.00135859
AGNZ42749	16	-3.58446	2.8631	0.00137055
AGNZ54465	16	-3.5839	2.86249	0.00137251
AGNZ55005	16	-3.58349	2.86203	0.00137396
AGNZ56922	16	-3.5813	2.8596	0.00138166
AGNZ42240	16	-3.5795	2.8576	0.00138803
AGNZ53577	15	-3.57848	2.83791	0.00145242
AGNZ56187	16	-3.57345	2.8509	0.00140961
AGNZ55637	16	-3.56941	2.84643	0.00142421
AGNZ58328	15	-3.56818	2.82664	0.0014906
AGNZ45961	16	-3.56719	2.84396	0.00143231
AGNZ43174	16	-3.56232	2.83857	0.00145022
AGNZ51945	16	-3.56202	2.83823	0.00145134
AGNZ43382	16	-3.55961	2.81727	0.0015231
AGNZ44785	16	-3.55817	2.83398	0.00146563
AGNZ79102	11	-3.55803	2.6765	0.00210621
AGNZ46935	16	-3.5566	2.83224	0.00147151
AGNZ51771	16	-3.55188	2.82701	0.00148931
AGNZ56644	16	-3.54853	2.82331	0.00150208
AGNZ50545	16	-3.54233	2.81646	0.00152597
AGNZ52220	16	-3.54161	2.81565	0.00152878
AGNZ44018	14	-3.53943	2.68525	0.00206418
AGNZ43036	16	-3.5392	2.81299	0.00153819
AGNZ47844	16	-3.53909	2.79487	0.00160371
AGNZ57359	16	-3.5351	2.80846	0.00155433
AGNZ42458	16	-3.53507	2.80842	0.00155446
AGNZ57104	16	-3.53397	2.8072	0.00155882
AGNZ50173	16	-3.5287	2.80138	0.00157985
AGNZ51442	16	-3.51974	2.79149	0.00161625
AGNZ55928	16	-3.51793	2.78949	0.00162372
AGNZ49305	16	-3.51747	2.78898	0.00162561
AGNZ48217	16	-3.51531	2.7866	0.00163457
AGNZ51539	16	-3.51147	2.78236	0.00165058
AGNZ60334	16	-3.51065	2.78145	0.00165405
AGNZ42367	16	-3.50676	2.77716	0.00167047
AGNZ44618	16	-3.50674	2.77715	0.00167053
AGNZ50179	16	-3.50583	2.77614	0.0016744
AGNZ56387	16	-3.50468	2.75736	0.00174838
AGNZ50680	16	-3.50419	2.77433	0.00168139
AGNZ57095	16	-3.49664	2.766	0.00171395
AGNZ50045	16	-3.49345	2.76249	0.00172786
AGNZ44430	16	-3.49145	2.76028	0.00173667
AGNZ49347	16	-3.48623	2.75453	0.00175983
AGNZ45779	15	-3.48361	2.73444	0.00184316
AGNZ51091	16	-3.48143	2.74924	0.00178138
AGNZ47260	16	-3.47817	2.74565	0.00179617
AGNZ50122	16	-3.47729	2.74469	0.00180016
AGNZ58790	16	-3.47379	2.74084	0.00181619
AGNZ45022	16	-3.46238	2.72828	0.00186948
AGNZ51825	16	-3.45356	2.71859	0.00191166
AGNZ55850	16	-3.45283	2.71778	0.00191521
AGNZ57087	16	-3.44793	2.7124	0.00193908
AGNZ56156	16	-3.44764	2.71208	0.00194053
AGNZ50099	16	-3.44747	2.71189	0.00194137
AGNZ45887	16	-3.44647	2.7108	0.00194627
AGNZ45163	16	-3.44618	2.71048	0.0019477
AGNZ50169	16	-3.44546	2.70969	0.00195123
AGNZ44786	16	-3.44416	2.70826	0.00195768
AGNZ44295	16	-3.44403	2.70812	0.00195829
AGNZ52016	16	-3.44396	2.70804	0.00195868
AGNZ57574	16	-3.4435	2.70754	0.00196094
AGNZ54887	11	-3.44064	2.60934	0.00245843
AGNZ50706	16	-3.44006	2.70376	0.00197806
AGNZ48259	16	-3.43932	2.70295	0.00198176
AGNZ48214	16	-3.43476	2.69795	0.00200472
AGNZ49895	16	-3.42751	2.68999	0.00204178
AGNZ45271	15	-3.42746	2.6735	0.00212078
AGNZ44877	14	-3.42694	2.65545	0.00221081
AGNZ43605	16	-3.42553	2.68781	0.00205206
AGNZ46710	16	-3.42471	2.68692	0.00205627
AGNZ50631	16	-3.42458	2.68677	0.00205699
AGNZ56891	16	-3.42031	2.68209	0.00207924
AGNZ48648	15	-3.41929	2.66466	0.00216444
AGNZ45319	16	-3.41873	2.68036	0.00208756
AGNZ44259	10	-3.41538	2.53611	0.00290996
AGNZ47607	16	-3.41191	2.67288	0.00212381
AGNZ51601	16	-3.40596	2.66637	0.00215589
AGNZ55864	16	-3.40463	2.66491	0.00216315
AGNZ41691	16	-3.40329	2.66344	0.00217048
AGNZ45455	16	-3.40287	2.66298	0.00217278
AGNZ48578	16	-3.40039	2.66027	0.00218642
AGNZ58156	16	-3.39579	2.65524	0.00221187
AGNZ50805	16	-3.39425	2.65355	0.00222049
AGNZ48411	16	-3.38498	2.64341	0.00227293
AGNZ49951	16	-3.38489	2.64331	0.00227345
AGNZ54292	16	-3.3826	2.64081	0.00228659
AGNZ79142	10	-3.38026	2.41687	0.00382938
AGNZ56863	16	-3.3774	2.63512	0.00231673
AGNZ45121	16	-3.37472	2.6322	0.0023324
AGNZ56106	16	-3.37379	2.63119	0.00233783
AGNZ53792	16	-3.37114	2.62829	0.00235345
AGNZ45262	15	-3.37085	2.61231	0.00244166
AGNZ48569	16	-3.36881	2.62575	0.00236728
AGNZ57633	16	-3.36825	2.62513	0.00237065
AGNZ56764	16	-3.36565	2.62229	0.00238619
AGNZ45363	13	-3.35941	2.54689	0.00283865
AGNZ53599	16	-3.35872	2.61474	0.00242809
AGNZ53771	16	-3.35437	2.60999	0.00245475
AGNZ57121	16	-3.35408	2.60967	0.00245658
AGNZ55228	16	-3.35227	2.6077	0.00246773
AGNZ49804	16	-3.34703	2.60198	0.00250043
AGNZ51805	16	-3.34675	2.60168	0.00250221
AGNZ44584	16	-3.34621	2.60109	0.00250557
AGNZ50167	16	-3.34299	2.59758	0.00252591
AGNZ44282	16	-3.33667	2.5907	0.00256623
AGNZ44636	16	-3.33396	2.58775	0.00258378
AGNZ50174	16	-3.33353	2.58728	0.00258654
AGNZ55740	16	-3.33039	2.58387	0.00260696
AGNZ46107	16	-3.32811	2.58139	0.00262189
AGNZ57322	16	-3.32614	2.57924	0.0026349
AGNZ57000	16	-3.32264	2.57543	0.00265812
AGNZ51582	16	-3.32054	2.57314	0.00267213
AGNZ43028	16	-3.31824	2.57064	0.00268754
AGNZ53886	16	-3.31708	2.56938	0.00269537
AGNZ45879	16	-3.31686	2.56914	0.00269687
AGNZ46623	16	-3.31671	2.56899	0.00269783
AGNZ56301	16	-3.31328	2.56525	0.00272114
AGNZ47948	16	-3.31198	2.56384	0.00272999
AGNZ44386	16	-3.31117	2.56296	0.0027355
AGNZ56702	16	-3.31063	2.56237	0.00273921
AGNZ37797	12	-3.31061	2.47706	0.00333382
AGNZ44617	16	-3.31043	2.56216	0.00274059
AGNZ45587	16	-3.31015	2.56185	0.00274252
AGNZ55690	16	-3.31013	2.56183	0.00274265
AGNZ49864	16	-3.30727	2.55873	0.00276232
AGNZ58195	16	-3.30613	2.55748	0.00277023
AGNZ44734	16	-3.30431	2.54072	0.00287926
AGNZ50014	16	-3.30378	2.55493	0.00278659
AGNZ56912	16	-3.30265	2.55371	0.00279442
AGNZ59366	16	-3.30177	2.55274	0.00280064
AGNZ47924	16	-3.30095	2.55185	0.00280637
AGNZ60096	16	-3.29825	2.54893	0.00282534
AGNZ50572	16	-3.2953	2.54573	0.00284625
AGNZ45835	16	-3.29451	2.54487	0.00285187
AGNZ55638	16	-3.29415	2.54448	0.00285445
AGNZ58048	16	-3.28904	2.53893	0.00289113
AGNZ42272	16	-3.28863	2.53849	0.0028941
AGNZ42875	16	-3.28422	2.5337	0.00292616
AGNZ57074	16	-3.28414	2.53362	0.00292668
AGNZ54493	15	-3.28386	2.51879	0.00302836
AGNZ49618	16	-3.28303	2.53242	0.00293482
AGNZ56451	16	-3.2798	2.52891	0.00295861
AGNZ44268	16	-3.2777	2.52664	0.00297414
AGNZ54671	15	-3.27555	2.50988	0.00309113
AGNZ51668	16	-3.27542	2.52417	0.00299111
AGNZ45205	16	-3.27193	2.52039	0.00301727
AGNZ43026	16	-3.26698	2.51503	0.00305471
AGNZ45542	16	-3.26682	2.51485	0.00305596
AGNZ50153	12	-3.26556	2.43145	0.00370298
AGNZ51506	16	-3.2647	2.51256	0.00307213
AGNZ56423	16	-3.2644	2.51223	0.00307445
AGNZ46700	16	-3.26262	2.51032	0.00308805
AGNZ53685	13	-3.26114	2.44566	0.00358375
AGNZ57006	16	-3.26112	2.50869	0.00309963
AGNZ51799	16	-3.26071	2.50825	0.0031028
AGNZ54560	16	-3.26012	2.50761	0.00310736
AGNZ57222	16	-3.25555	2.50266	0.00314299
AGNZ41863	16	-3.25284	2.49973	0.00316425
AGNZ52666	15	-3.24836	2.48081	0.00330513
AGNZ45126	16	-3.24764	2.49411	0.00320543
AGNZ59695	16	-3.24694	2.49335	0.00321106
AGNZ59045	16	-3.24385	2.49001	0.00323584
AGNZ48535	16	-3.24056	2.48646	0.00326241
AGNZ60460	16	-3.2376	2.48327	0.00328651
AGNZ60283	16	-3.23565	2.48116	0.00330245
AGNZ46975	11	-3.23547	2.38137	0.00415561
AGNZ48062	11	-3.23367	2.37958	0.0041727
AGNZ51999	16	-3.23277	2.47805	0.0033262
AGNZ42638	16	-3.23229	2.47754	0.00333013
AGNZ41822	16	-3.23066	2.47578	0.00334367
AGNZ56959	16	-3.23001	2.47507	0.0033491
AGNZ56735	16	-3.22876	2.47373	0.00335949
AGNZ50385	16	-3.22758	2.47245	0.00336937
AGNZ46767	16	-3.22705	2.47188	0.00337383
AGNZ43815	16	-3.22607	2.47083	0.003382
AGNZ43182	16	-3.22504	2.46971	0.00339071
AGNZ55943	16	-3.22477	2.46942	0.003393
AGNZ48238	16	-3.22235	2.46681	0.00341344
AGNZ49223	16	-3.2189	2.46309	0.00344277
AGNZ42666	16	-3.21871	2.46288	0.00344443
AGNZ46916	16	-3.21837	2.46253	0.00344727
AGNZ48183	16	-3.21775	2.46185	0.00345263
AGNZ43024	16	-3.21762	2.46172	0.00345369
AGNZ48059	16	-3.21533	2.45925	0.00347338
AGNZ48235	16	-3.21462	2.45849	0.00347948
AGNZ46560	16	-3.21429	2.45813	0.00348235
AGNZ60452	16	-3.21156	2.45519	0.00350599
AGNZ49981	16	-3.20828	2.45165	0.00353467
AGNZ47339	16	-3.20574	2.43537	0.00366973
AGNZ57963	16	-3.20377	2.4468	0.00357439
AGNZ44352	16	-3.20329	2.44628	0.0035787
AGNZ46301	10	-3.20202	2.32752	0.00470411
AGNZ51973	16	-3.20148	2.44434	0.00359471
AGNZ57307	16	-3.20125	2.44408	0.00359683
AGNZ44116	15	-3.20016	2.42943	0.00372024
AGNZ45528	16	-3.19878	2.44143	0.00361884
AGNZ56444	16	-3.19656	2.43904	0.00363884
AGNZ43016	12	-3.1965	2.37943	0.00417414
AGNZ52008	16	-3.19495	2.4373	0.00365339
AGNZ51787	16	-3.19	2.43199	0.00369841
AGNZ56402	16	-3.1832	2.42468	0.00376112
AGNZ45870	16	-3.18091	2.42222	0.00378253
AGNZ57295	16	-3.17991	2.42114	0.00379191
AGNZ56065	16	-3.17917	2.42034	0.00379888
AGNZ51221	16	-3.1787	2.41984	0.00380329
AGNZ48811	16	-3.17796	2.41905	0.00381025
AGNZ42519	16	-3.17416	2.41497	0.00384615
AGNZ42639	16	-3.1713	2.4119	0.00387344
AGNZ56813	16	-3.17104	2.41163	0.00387591
AGNZ57969	16	-3.17079	2.41136	0.00387831
AGNZ60263	16	-3.16927	2.40973	0.00389291
AGNZ48536	16	-3.16639	2.40663	0.00392075
AGNZ57747	16	-3.16633	2.40657	0.00392128
AGNZ45505	16	-3.16405	2.40412	0.00394346
AGNZ59182	16	-3.16364	2.40369	0.0039474
AGNZ47648	13	-3.16363	2.34588	0.00450941
AGNZ50975	16	-3.16294	2.40294	0.00395422
AGNZ49061	16	-3.16207	2.40201	0.00396272
AGNZ58622	16	-3.16056	2.40038	0.00397759
AGNZ51701	16	-3.15944	2.39918	0.00398859
AGNZ45325	16	-3.1558	2.39529	0.00402451
AGNZ53050	16	-3.15071	2.38983	0.00407538
AGNZ52557	16	-3.14848	2.38744	0.00409786
AGNZ49975	16	-3.14624	2.38504	0.00412058
AGNZ43103	16	-3.14594	2.38473	0.00412357
AGNZ48850	16	-3.1458	2.38458	0.00412497
AGNZ79131	16	-3.14545	2.3842	0.00412854
AGNZ56661	16	-3.14264	2.38119	0.00415729
AGNZ59889	15	-3.14262	2.36838	0.0042817
AGNZ47891	16	-3.14076	2.37919	0.00417652
AGNZ45349	16	-3.1407	2.37912	0.00417717
AGNZ42100	16	-3.14026	2.37864	0.00418172
AGNZ42054	15	-3.13934	2.36491	0.00431605
AGNZ60364	16	-3.13917	2.37748	0.00419295
AGNZ57959	16	-3.139	2.37731	0.00419464
AGNZ58185	16	-3.13827	2.37652	0.00420225
AGNZ55983	16	-3.13425	2.37222	0.00424407
AGNZ43148	16	-3.13333	2.37124	0.00425363
AGNZ54205	16	-3.13197	2.36978	0.00426793
AGNZ57053	16	-3.12619	2.3636	0.00432909
AGNZ56631	16	-3.12326	2.36048	0.00436035
AGNZ42438	16	-3.12085	2.3579	0.00438629
AGNZ49923	16	-3.12068	2.35772	0.00438812
AGNZ56710	16	-3.11982	2.35681	0.00439735
AGNZ55751	15	-3.11898	2.33005	0.00467682
AGNZ59717	16	-3.11211	2.34857	0.00448154
AGNZ56695	16	-3.11121	2.34762	0.00449139
AGNZ45498	16	-3.11077	2.34715	0.00449624
AGNZ47897	16	-3.11057	2.34693	0.00449852
AGNZ58653	16	-3.10923	2.34551	0.0045133
AGNZ51496	15	-3.10804	2.33186	0.00465741
AGNZ55898	16	-3.1065	2.3426	0.00454364
AGNZ51455	16	-3.10626	2.34233	0.00454637
AGNZ48005	16	-3.10352	2.33942	0.00457698
AGNZ45603	16	-3.10181	2.3376	0.00459618
AGNZ50155	16	-3.10156	2.33733	0.00459903
AGNZ56245	16	-3.10154	2.33731	0.00459932
AGNZ54923	16	-3.10056	2.33627	0.00461034
AGNZ35779	12	-3.10031	2.16147	0.00689491
AGNZ51938	16	-3.09877	2.33436	0.00463063
AGNZ57216	16	-3.09419	2.32949	0.00468289
AGNZ56374	16	-3.09154	2.32666	0.00471347
AGNZ35558	12	-3.09108	2.27211	0.00534428
AGNZ42400	13	-3.09018	2.28612	0.00517464
AGNZ43183	16	-3.09009	2.32512	0.00473023
AGNZ60393	16	-3.08937	2.32435	0.00473855
AGNZ47955	16	-3.08859	2.32352	0.00474766
AGNZ41759	16	-3.08714	2.32198	0.00476452
AGNZ58314	16	-3.08633	2.32112	0.00477398
AGNZ46244	16	-3.08596	2.32073	0.00477829
AGNZ43189	16	-3.08481	2.3195	0.00479181
AGNZ54860	10	-3.08409	2.19294	0.00641296
AGNZ57230	16	-3.08197	2.31648	0.00482528
AGNZ49303	16	-3.08093	2.31537	0.00483759
AGNZ42429	16	-3.08008	2.31447	0.00484768
AGNZ50769	16	-3.07896	2.31328	0.00486091
AGNZ56558	16	-3.07774	2.31199	0.00487545
AGNZ45264	16	-3.07649	2.31065	0.00489044
AGNZ49904	16	-3.0759	2.31003	0.00489747
AGNZ53550	10	-3.07585	2.18513	0.00652939
AGNZ57693	16	-3.07539	2.30949	0.00490357
AGNZ56448	16	-3.07379	2.30779	0.00492281
AGNZ56554	16	-3.07167	2.30553	0.00494848
AGNZ47531	16	-3.07126	2.3051	0.00495338
AGNZ48261	11	-3.0703	2.21828	0.00604956
AGNZ44565	16	-3.06933	2.30304	0.00497689
AGNZ59948	14	-3.06768	2.27665	0.00528875
AGNZ45701	16	-3.06706	2.30064	0.00500452
AGNZ50133	15	-3.06674	2.28839	0.00514768
AGNZ55861	16	-3.0662	2.29972	0.00501509
AGNZ44502	16	-3.06586	2.29937	0.0050192
AGNZ47784	12	-3.06569	2.23069	0.00587904
AGNZ46153	16	-3.06425	2.29765	0.00503907
AGNZ51543	13	-3.06335	2.17329	0.00670988
AGNZ46719	16	-3.06277	2.29608	0.00505729
AGNZ50147	15	-3.06072	2.28207	0.00522316
AGNZ57372	16	-3.05987	2.293	0.00509329
AGNZ54242	11	-3.05951	2.18945	0.00646465
AGNZ51990	16	-3.05913	2.29222	0.00510242
AGNZ50595	16	-3.05878	2.29185	0.00510683
AGNZ55003	16	-3.0587	2.29176	0.00510786
AGNZ48091	16	-3.0578	2.29081	0.00511901
AGNZ56290	16	-3.05749	2.23811	0.00577956
AGNZ35618	16	-3.05563	2.28851	0.00514626
AGNZ57798	16	-3.05389	2.28667	0.00516815
AGNZ48900	15	-3.05087	2.25922	0.00550533
AGNZ42703	16	-3.04933	2.28183	0.00522604
AGNZ51943	16	-3.04697	2.27934	0.0052561
AGNZ51643	16	-3.04652	2.27885	0.00526199
AGNZ48008	16	-3.04588	2.27818	0.00527011
AGNZ48240	16	-3.04571	2.27799	0.00527238
AGNZ59249	16	-3.04392	2.2761	0.0052954
AGNZ47642	16	-3.04256	2.27466	0.00531304
AGNZ56649	16	-3.04184	2.2739	0.00532228
AGNZ54621	15	-3.04175	2.24977	0.00562643
AGNZ56050	16	-3.04169	2.27374	0.00532422
AGNZ51244	16	-3.04055	2.27253	0.00533907
AGNZ56351	14	-3.03918	2.2196	0.00603111
AGNZ59334	16	-3.03812	2.26996	0.00537084
AGNZ59056	16	-3.03708	2.26886	0.00538448
AGNZ47934	16	-3.03704	2.26882	0.00538492
AGNZ56252	16	-3.03655	2.2683	0.00539138
AGNZ42754	16	-3.03479	2.26644	0.00541452
AGNZ50838	16	-3.03351	2.26508	0.00543145
AGNZ46458	16	-3.03144	2.2629	0.00545886
AGNZ42230	16	-3.03134	2.26279	0.00546019
AGNZ56820	16	-3.03092	2.26235	0.00546578
AGNZ46307	15	-3.02926	2.2491	0.00563502
AGNZ51946	16	-3.02534	2.25644	0.0055406
AGNZ50084	16	-3.02501	2.2561	0.00554503
AGNZ55641	16	-3.02479	2.25587	0.00554797
AGNZ41787	16	-3.02452	2.25558	0.00555164
AGNZ56175	16	-3.02304	2.25401	0.00557167
AGNZ42477	16	-3.0205	2.25133	0.00560627
AGNZ43118	16	-3.0192	2.24996	0.00562391
AGNZ47018	16	-3.01879	2.24953	0.00562954
AGNZ55780	16	-3.01879	2.24952	0.00562962
AGNZ46419	16	-3.01695	2.24758	0.00565478
AGNZ44383	15	-3.01345	2.23258	0.00585358
AGNZ51984	16	-3.00927	2.23948	0.00576131
AGNZ48030	16	-3.00906	2.23926	0.00576423
AGNZ55885	16	-3.00752	2.23763	0.00578595
AGNZ60437	16	-3.00728	2.23738	0.00578919
AGNZ50329	16	-3.00715	2.23724	0.00579103
AGNZ50621	16	-3.00535	2.23534	0.00581652
AGNZ49907	16	-3.0051	2.23508	0.00581993
AGNZ55141	16	-2.9998	2.2295	0.00589528
AGNZ58397	16	-2.99903	2.22868	0.0059064
AGNZ46584	16	-2.99655	2.22607	0.00594202
AGNZ47479	16	-2.99603	2.22552	0.00594944
AGNZ44742	16	-2.98824	2.21732	0.00606291
AGNZ42605	14	-2.98809	2.19434	0.00639228
AGNZ51710	16	-2.98779	2.21685	0.00606952
AGNZ48590	16	-2.9875	2.21654	0.00607383
AGNZ47953	16	-2.98707	2.21608	0.00608021
AGNZ41864	16	-2.98599	2.21495	0.00609604
AGNZ50755	16	-2.98552	2.21445	0.00610304
AGNZ48296	16	-2.98364	2.21248	0.00613082
AGNZ59296	16	-2.98296	2.21176	0.00614099
AGNZ50452	16	-2.98177	2.21051	0.00615874
AGNZ47566	14	-2.98169	2.18775	0.00649004
AGNZ47768	16	-2.98105	2.20975	0.00616953
AGNZ55611	16	-2.97933	2.20795	0.00619517
AGNZ49255	16	-2.97874	2.20733	0.00620401
AGNZ48819	16	-2.97731	2.20582	0.00622561
AGNZ45694	16	-2.97716	2.20566	0.00622783
AGNZ42672	16	-2.97612	2.20457	0.00624348
AGNZ59796	11	-2.97609	2.09085	0.00811236
AGNZ46188	16	-2.97471	2.20309	0.0062649
AGNZ58325	16	-2.9743	2.20265	0.00627114
AGNZ53019	16	-2.97193	2.20017	0.00630707
AGNZ57084	16	-2.97184	2.20007	0.00630856
AGNZ50612	16	-2.97104	2.19923	0.00632079
AGNZ49430	16	-2.97015	2.1983	0.00633438
AGNZ55666	16	-2.96821	2.19627	0.00636407
AGNZ56986	16	-2.9675	2.19552	0.00637506
AGNZ56688	15	-2.96681	2.17244	0.00672294
AGNZ43576	16	-2.96602	2.19396	0.00639791
AGNZ51766	16	-2.9648	2.19269	0.00641674
AGNZ50585	16	-2.96465	2.19252	0.00641916
AGNZ51117	16	-2.96451	2.19237	0.00642137
AGNZ42237	16	-2.96296	2.19075	0.00644542
AGNZ52486	16	-2.96261	2.19038	0.00645086
AGNZ51608	16	-2.96176	2.18949	0.00646411
AGNZ50454	16	-2.9591	2.1867	0.00650586
AGNZ59275	16	-2.95792	2.18546	0.00652438
AGNZ48912	16	-2.95469	2.18207	0.00657548
AGNZ45418	14	-2.95441	2.1475	0.00712037
AGNZ58737	15	-2.95365	2.17033	0.00675575
AGNZ47845	16	-2.95249	2.17977	0.00661045
AGNZ56383	16	-2.95101	2.17822	0.00663402
AGNZ42088	16	-2.95074	2.17794	0.00663842
AGNZ46297	15	-2.94904	2.1542	0.0070113
AGNZ59033	16	-2.94782	2.17487	0.00668543
AGNZ47508	16	-2.94742	2.17446	0.00669173
AGNZ52249	16	-2.94441	2.1713	0.00674059
AGNZ57802	16	-2.94381	2.17068	0.00675025
AGNZ42631	16	-2.94371	2.17057	0.00675198
AGNZ46648	16	-2.94295	2.16977	0.00676439
AGNZ56956	16	-2.94205	2.16884	0.00677893
AGNZ49965	16	-2.94203	2.16881	0.00677932
AGNZ43846	13	-2.94072	2.13362	0.00735158
AGNZ42145	16	-2.93942	2.16608	0.00682218
AGNZ51642	16	-2.93581	2.16231	0.00688162
AGNZ54295	15	-2.93381	2.14977	0.00708328
AGNZ51241	16	-2.93325	2.15963	0.00692417
AGNZ54955	16	-2.9317	2.15801	0.00695015
AGNZ44989	16	-2.9316	2.1579	0.00695187
AGNZ47960	16	-2.93128	2.14714	0.00712618
AGNZ47405	16	-2.93054	2.15679	0.0069696
AGNZ48440	11	-2.93036	2.09651	0.00800744
AGNZ51800	16	-2.9288	2.15498	0.00699875
AGNZ47808	10	-2.92871	2.02712	0.00939469
AGNZ50218	16	-2.92868	2.15485	0.00700088
AGNZ56356	16	-2.92587	2.15192	0.00704827
AGNZ48727	16	-2.92584	2.15188	0.00704881
AGNZ46060	15	-2.92403	2.13964	0.00725037
AGNZ56163	16	-2.92026	2.14605	0.00714413
AGNZ50430	16	-2.92002	2.1458	0.0071482
AGNZ45965	16	-2.92	2.14579	0.00714847
AGNZ48152	16	-2.91888	2.14461	0.0071678
AGNZ57147	16	-2.91845	2.14417	0.00717516
AGNZ51942	16	-2.91806	2.14376	0.00718189
AGNZ42550	16	-2.91778	2.14346	0.00718686
AGNZ43551	16	-2.91545	2.14103	0.00722713
AGNZ57401	16	-2.91532	2.1409	0.00722936
AGNZ57301	16	-2.91532	2.1409	0.00722937
AGNZ49090	16	-2.91407	2.1396	0.00725109
AGNZ50091	16	-2.91272	2.13819	0.00727465
AGNZ51080	16	-2.90966	2.135	0.00732828
AGNZ54846	15	-2.90855	2.12365	0.00752233
AGNZ55774	16	-2.90843	2.13371	0.00735005
AGNZ57973	16	-2.90817	2.13344	0.00735464
AGNZ56965	16	-2.90626	2.13145	0.00738833
AGNZ42533	16	-2.9054	2.13055	0.00740374
AGNZ55926	16	-2.90121	2.12619	0.00747851
AGNZ44539	16	-2.90046	2.1254	0.007492
AGNZ42275	15	-2.8999	2.11472	0.0076785
AGNZ79147	14	-2.89935	2.0918	0.00809467
AGNZ58332	16	-2.8972	2.12201	0.00755069
AGNZ51560	16	-2.89613	2.1209	0.00757002
AGNZ47436	16	-2.89603	2.1208	0.00757185
AGNZ47851	16	-2.89539	2.12012	0.00758362
AGNZ45902	16	-2.89405	2.11873	0.0076079
AGNZ43798	16	-2.894	2.11868	0.00760891
AGNZ42798	16	-2.89385	2.11852	0.00761163
AGNZ46925	16	-2.89302	2.11766	0.00762669
AGNZ51861	16	-2.89259	2.11721	0.00763466
AGNZ55851	16	-2.89062	2.11517	0.00767062
AGNZ47285	15	-2.88954	2.10405	0.00786952
AGNZ44817	16	-2.88864	2.11311	0.0077071
AGNZ55827	16	-2.88827	2.11272	0.00771408
AGNZ50398	16	-2.8838	2.10808	0.00779693
AGNZ54359	16	-2.87974	2.10385	0.0078731
AGNZ50083	16	-2.87951	2.10361	0.00787744
AGNZ50701	16	-2.87822	2.10228	0.00790178
AGNZ55052	11	-2.87726	2.03013	0.00932965
AGNZ56952	16	-2.87725	2.10126	0.00792019
AGNZ46757	14	-2.87699	2.06928	0.00852546
AGNZ47884	15	-2.87679	2.09093	0.00811093
AGNZ52141	16	-2.87661	2.10061	0.00793218
AGNZ59828	15	-2.87641	2.09054	0.00811814
AGNZ42827	16	-2.87603	2.1	0.00794321
AGNZ55789	16	-2.87292	2.09678	0.00800246
AGNZ60195	16	-2.87234	2.09617	0.00801369
AGNZ57389	16	-2.87088	2.09466	0.00804165
AGNZ42130	16	-2.87014	2.09389	0.00805578
AGNZ45910	16	-2.86597	2.08957	0.00813645
AGNZ51010	16	-2.86433	2.08786	0.00816847
AGNZ43460	16	-2.86339	2.08689	0.00818674
AGNZ50125	16	-2.85721	2.08048	0.00830839
AGNZ54841	16	-2.85705	2.08032	0.0083115
AGNZ59213	12	-2.85546	2.02293	0.00948563
AGNZ48928	16	-2.85545	2.07866	0.00834331
AGNZ49880	16	-2.85343	2.07657	0.0083836
AGNZ35588	16	-2.85165	2.07472	0.00841932
AGNZ48878	14	-2.8502	2.05337	0.00884369
AGNZ44547	16	-2.8502	2.07322	0.00844849
AGNZ56122	16	-2.84689	2.0698	0.00851534
AGNZ48325	16	-2.84583	2.0687	0.00853681
AGNZ51098	16	-2.84563	2.0685	0.00854086
AGNZ58171	16	-2.84558	2.06844	0.00854197
AGNZ57970	16	-2.84533	2.06818	0.00854708
AGNZ51126	16	-2.84518	2.06803	0.00855013
AGNZ49241	15	-2.84352	2.05679	0.00877424
AGNZ55002	16	-2.84309	2.06587	0.00859276
AGNZ54310	16	-2.84219	2.06494	0.00861122
AGNZ50359	16	-2.84193	2.06467	0.00861647
AGNZ41720	16	-2.84091	2.06361	0.00863744
AGNZ51696	16	-2.84008	2.06276	0.00865452
AGNZ53330	16	-2.83992	2.0531	0.00884914
AGNZ51991	16	-2.8384	2.06102	0.00868923
AGNZ56058	16	-2.83803	2.06064	0.00869675
AGNZ60220	16	-2.83748	2.06007	0.00870831
AGNZ47024	16	-2.83729	2.05988	0.00871205
AGNZ45208	16	-2.83713	2.05971	0.00871548
AGNZ47946	16	-2.83664	2.0592	0.00872571
AGNZ59138	15	-2.83421	2.04726	0.00896891
AGNZ46180	11	-2.83284	2.00082	0.00998108
AGNZ49023	16	-2.83279	2.05522	0.00880598
AGNZ79138	16	-2.83132	2.05371	0.00883664
AGNZ48461	16	-2.83014	2.0525	0.00886145
AGNZ55791	16	-2.82903	2.05135	0.00888493
AGNZ58190	16	-2.82897	2.05128	0.00888623
AGNZ47490	15	-2.82866	2.04159	0.00908681
AGNZ46898	16	-2.82776	2.05004	0.00891174
AGNZ47422	16	-2.82728	2.04954	0.00892202
AGNZ41877	16	-2.82612	2.04834	0.00894658
AGNZ49455	16	-2.82508	2.04727	0.00896873
AGNZ49635	16	-2.82448	2.04665	0.00898157
AGNZ51361	16	-2.82424	2.0464	0.00898668
AGNZ37092	16	-2.82393	2.04608	0.00899335
AGNZ55609	16	-2.82392	2.04607	0.00899357
AGNZ60304	16	-2.82385	2.046	0.00899507
AGNZ43909	16	-2.82342	2.03623	0.0091996
AGNZ51827	16	-2.82044	2.04248	0.00906816
AGNZ55715	16	-2.82042	2.04246	0.00906852
AGNZ46629	16	-2.81765	2.03961	0.00912839
AGNZ49289	16	-2.81527	2.03716	0.00917997
AGNZ42388	14	-2.81461	2.00674	0.00984599
AGNZ45708	16	-2.81435	2.0362	0.00920018
AGNZ55849	16	-2.8142	2.03606	0.00920329
AGNZ50267	16	-2.81266	2.03447	0.00923706
AGNZ55897	16	-2.81002	2.03175	0.009295
AGNZ46448	16	-2.80912	2.03082	0.00931495
AGNZ58682	16	-2.80887	2.03056	0.00932042
AGNZ54161	15	-2.80711	2.01959	0.00955899
AGNZ50227	16	-2.80461	2.02619	0.00941486
AGNZ55480	16	-2.80382	2.00646	0.00985239
AGNZ47475	16	-2.80151	2.023	0.00948426
AGNZ54258	16	-2.80125	2.02272	0.00949026
AGNZ58966	16	-2.79601	2.01733	0.00960873
AGNZ53318	16	-2.79327	2.01452	0.00967119
AGNZ45152	16	-2.7922	2.01343	0.00969555
AGNZ46352	16	-2.79194	2.01315	0.00970168
AGNZ48430	16	-2.79144	2.01264	0.00971309
AGNZ55437	16	-2.79051	2.01169	0.00973441
AGNZ48069	16	-2.78835	2.00947	0.00978427
AGNZ42032	12	-2.78802	1.95716	0.0110368
AGNZ43155	14	-2.78705	1.97926	0.0104892
AGNZ46951	16	-2.78693	2.00802	0.00981713
AGNZ35792	16	-2.78647	2.00754	0.00982782
AGNZ44367	16	-2.78553	2.00658	0.0098496
AGNZ42609	16	-2.78545	2.00649	0.00985156
AGNZ41850	15	-2.78341	1.99547	0.0101049
AGNZ79094	16	-2.78252	2.00349	0.00991998
AGNZ50455	16	-2.78227	2.00324	0.00992576
AGNZ54494	16	-2.78178	2.00273	0.00993727
AGNZ47570	16	-2.78173	2.00268	0.00993839
AGNZ48043	16	-2.78122	2.00215	0.00995055
AGNZ48446	10	-2.77855	1.92123	0.0119887
AGNZ55378	15	-2.77468	1.97711	0.0105411
AGNZ46385	16	-2.77398	1.99474	0.0101219
AGNZ47661	16	-2.77248	1.98436	0.0103667
AGNZ54593	16	-2.76912	1.98975	0.0102388
AGNZ59157	16	-2.76853	1.98916	0.0102528
AGNZ58193	16	-2.7683	1.98892	0.0102584
AGNZ46673	16	-2.76815	1.98876	0.0102621
AGNZ55933	16	-2.76713	1.98772	0.0102869
AGNZ47572	16	-2.76704	1.98763	0.0102889
AGNZ55375	16	-2.76693	1.97873	0.010502
AGNZ60228	16	-2.76624	1.98681	0.0103083
AGNZ50739	16	-2.76274	1.98323	0.0103937
AGNZ42080	16	-2.76108	1.98153	0.0104345
AGNZ47176	16	-2.76021	1.98064	0.0104558
AGNZ50151	16	-2.75996	1.98038	0.010462
AGNZ47863	16	-2.75927	1.97968	0.010479
AGNZ50765	16	-2.75854	1.97893	0.0104971
AGNZ46665	16	-2.75833	1.97871	0.0105023
AGNZ50187	16	-2.75529	1.97561	0.0105776
AGNZ55100	12	-2.75528	1.93696	0.0115621
AGNZ50654	16	-2.75524	1.97556	0.0105789
AGNZ55949	16	-2.75273	1.97299	0.0106417
AGNZ44818	16	-2.75127	1.9715	0.0106782
AGNZ57209	16	-2.75059	1.97081	0.0106953
AGNZ56544	16	-2.75039	1.97061	0.0107002
AGNZ60366	16	-2.7494	1.96959	0.0107253
AGNZ43256	16	-2.74697	1.96712	0.0107865
AGNZ47402	16	-2.74656	1.96669	0.0107971
AGNZ57306	16	-2.7462	1.96633	0.0108062
AGNZ50206	16	-2.74583	1.96595	0.0108155
AGNZ49861	16	-2.74572	1.96583	0.0108185
AGNZ44404	14	-2.74534	1.94769	0.0112801
AGNZ42057	16	-2.7439	1.96398	0.0108647
AGNZ57638	16	-2.7439	1.96398	0.0108647
AGNZ55612	16	-2.74338	1.96345	0.010878
AGNZ49932	16	-2.74327	1.96334	0.0108808
AGNZ42102	16	-2.74303	1.96309	0.010887
AGNZ46058	16	-2.74195	1.96199	0.0109145
AGNZ52943	16	-2.74172	1.96175	0.0109206
AGNZ58203	16	-2.74055	1.96057	0.0109504
AGNZ56305	16	-2.73858	1.95856	0.0110013
AGNZ57627	16	-2.73667	1.95661	0.0110507
AGNZ51747	16	-2.73562	1.95554	0.0110779
AGNZ45579	16	-2.73502	1.95492	0.0110937
AGNZ55345	16	-2.73451	1.95441	0.0111069
AGNZ56580	16	-2.73387	1.95376	0.0111236
AGNZ56839	16	-2.73387	1.95375	0.0111237
AGNZ44123	16	-2.73083	1.95066	0.0112031
AGNZ44588	16	-2.72878	1.94857	0.0112571
AGNZ55030	14	-2.72789	1.91015	0.0122986
AGNZ43660	16	-2.72739	1.89843	0.0126349
AGNZ50072	15	-2.72713	1.92947	0.0117633
AGNZ55642	16	-2.72696	1.94672	0.0113052
AGNZ50161	16	-2.72687	1.94663	0.0113076
AGNZ47234	13	-2.72673	1.91941	0.012039
AGNZ47595	16	-2.72624	1.94599	0.0113243
AGNZ56576	16	-2.7256	1.94533	0.0113415
AGNZ46588	16	-2.72308	1.94277	0.0114086
AGNZ48040	16	-2.72218	1.94186	0.0114325
AGNZ48700	14	-2.7207	1.91346	0.0122052
AGNZ52589	16	-2.72043	1.94007	0.0114796
AGNZ42751	16	-2.71868	1.9383	0.0115266
AGNZ46517	16	-2.7177	1.9373	0.0115533
AGNZ44578	16	-2.71768	1.93728	0.0115538
AGNZ58681	15	-2.71749	1.92876	0.0117825
AGNZ41857	16	-2.71748	1.93708	0.011559
AGNZ59162	16	-2.71699	1.93658	0.0115723
AGNZ58525	16	-2.71584	1.92711	0.0118275
AGNZ51849	16	-2.71485	1.9344	0.0116304
AGNZ47312	10	-2.71456	1.87407	0.0133638
AGNZ43731	15	-2.71317	1.92442	0.011901
AGNZ56698	16	-2.71209	1.9316	0.0117057
AGNZ49806	15	-2.71198	1.91436	0.0121798
AGNZ58073	14	-2.71185	1.91423	0.0121834
AGNZ60342	16	-2.71068	1.93017	0.0117444
AGNZ45147	16	-2.70933	1.9288	0.0117815
AGNZ59508	16	-2.70875	1.9282	0.0117977
AGNZ47976	16	-2.70852	1.92798	0.0118039
AGNZ54808	16	-2.70807	1.92752	0.0118162
AGNZ43056	16	-2.70701	1.92644	0.0118457
AGNZ48038	16	-2.70665	1.92607	0.0118557
AGNZ54498	10	-2.70585	1.85288	0.0140319
AGNZ59093	16	-2.70521	1.92462	0.0118954
AGNZ56966	16	-2.70436	1.92376	0.0119191
AGNZ53192	16	-2.70286	1.92223	0.0119611
AGNZ51785	16	-2.70282	1.92219	0.0119622
AGNZ56657	16	-2.70156	1.92091	0.0119974
AGNZ51235	16	-2.70078	1.92012	0.0120194
AGNZ55909	16	-2.69971	1.91904	0.0120492
AGNZ49504	12	-2.69971	1.88266	0.0131022
AGNZ54992	16	-2.69818	1.91749	0.0120924
AGNZ51708	16	-2.69815	1.91746	0.0120931
AGNZ45256	16	-2.69767	1.91697	0.0121068
AGNZ45740	16	-2.69567	1.91494	0.0121635
AGNZ54921	16	-2.69517	1.91444	0.0121777
AGNZ55669	16	-2.69499	1.91426	0.0121827
AGNZ45958	16	-2.69474	1.914	0.01219
AGNZ37454	16	-2.69405	1.9133	0.0122095
AGNZ55743	16	-2.69157	1.91079	0.0122803
AGNZ46286	16	-2.69122	1.91044	0.0122903
AGNZ45390	16	-2.68938	1.90857	0.0123433
AGNZ50535	16	-2.68913	1.90832	0.0123504
AGNZ60151	16	-2.68878	1.90797	0.0123604
AGNZ50360	16	-2.68767	1.90684	0.0123925
AGNZ56640	15	-2.68721	1.89833	0.0126378
AGNZ53878	16	-2.68714	1.90631	0.0124078
AGNZ59539	16	-2.68583	1.90498	0.0124458
AGNZ53734	16	-2.68577	1.90492	0.0124474
AGNZ49892	16	-2.68571	1.90486	0.0124493
AGNZ56619	16	-2.68481	1.90394	0.0124754
AGNZ51755	16	-2.68356	1.90268	0.0125117
AGNZ43029	16	-2.6825	1.90161	0.0125426
AGNZ47935	16	-2.68235	1.90146	0.0125469
AGNZ44182	16	-2.68092	1.90001	0.012589
AGNZ46296	16	-2.68082	1.89991	0.0125918
AGNZ47781	16	-2.67992	1.899	0.0126183
AGNZ43806	16	-2.67807	1.89713	0.0126726
AGNZ49482	16	-2.67804	1.8971	0.0126736
AGNZ54153	16	-2.67642	1.89546	0.0127214
AGNZ57021	16	-2.67577	1.89481	0.0127405
AGNZ50599	16	-2.67473	1.89376	0.0127714
AGNZ50240	16	-2.67362	1.89263	0.0128046
AGNZ50118	16	-2.67191	1.89092	0.0128554
AGNZ49280	15	-2.67144	1.88253	0.013106
AGNZ50003	16	-2.67022	1.88921	0.012906
AGNZ58944	16	-2.67012	1.88911	0.012909
AGNZ47927	16	-2.66979	1.88877	0.0129189
AGNZ46122	16	-2.66978	1.88876	0.0129194
AGNZ60144	16	-2.66965	1.88863	0.0129233
AGNZ43852	16	-2.66939	1.88836	0.0129311
AGNZ50517	16	-2.66875	1.88772	0.0129502
AGNZ44685	16	-2.6681	1.88706	0.01297
AGNZ42801	16	-2.66641	1.88536	0.013021
AGNZ49298	10	-2.66627	1.81588	0.0152798
AGNZ51751	16	-2.66546	1.8844	0.0130497
AGNZ43465	16	-2.6624	1.88131	0.0131427
AGNZ59264	12	-2.66237	1.82456	0.0149775
AGNZ50143	16	-2.66143	1.88034	0.0131723
AGNZ46298	16	-2.6603	1.87919	0.0132071
AGNZ45815	16	-2.65972	1.87861	0.0132248
AGNZ42514	16	-2.65967	1.87856	0.0132263
AGNZ53426	16	-2.65954	1.87844	0.0132302
AGNZ56406	16	-2.65898	1.87787	0.0132474
AGNZ43937	16	-2.65693	1.8758	0.0133106
AGNZ56963	16	-2.65665	1.87552	0.0133194
AGNZ51993	16	-2.65629	1.87516	0.0133303
AGNZ44245	16	-2.65575	1.86684	0.0135881
AGNZ55805	16	-2.65519	1.87405	0.0133645
AGNZ42520	16	-2.65482	1.86592	0.0136171
AGNZ55085	16	-2.65429	1.87314	0.0133924
AGNZ50677	16	-2.65372	1.87257	0.01341
AGNZ41847	16	-2.65345	1.8723	0.0134184
AGNZ42603	16	-2.65183	1.87067	0.0134689
AGNZ49465	16	-2.65154	1.87037	0.0134781
AGNZ42229	16	-2.65007	1.8689	0.0135239
AGNZ47384	16	-2.64894	1.86775	0.0135596
AGNZ42654	16	-2.64884	1.86766	0.0135625
AGNZ43427	16	-2.64667	1.86547	0.0136309
AGNZ42905	16	-2.64653	1.86533	0.0136355
AGNZ54989	16	-2.64628	1.86508	0.0136434
AGNZ46985	16	-2.64617	1.86497	0.0136468
AGNZ48045	16	-2.64547	1.86426	0.013669
AGNZ58343	16	-2.6445	1.86329	0.0136997
AGNZ50156	16	-2.64359	1.86238	0.0137285
AGNZ52760	16	-2.64232	1.8611	0.013769
AGNZ47901	16	-2.63949	1.85825	0.0138594
AGNZ43228	16	-2.63836	1.85712	0.0138957
AGNZ47517	16	-2.63831	1.85707	0.0138973
AGNZ46596	16	-2.63754	1.8563	0.0139221
AGNZ59038	16	-2.63616	1.85491	0.0139665
AGNZ47911	16	-2.6349	1.85365	0.0140073
AGNZ54429	16	-2.63285	1.85159	0.0140738
AGNZ49718	16	-2.63205	1.85078	0.0140999
AGNZ48975	16	-2.63046	1.84919	0.0141518
AGNZ47782	16	-2.62827	1.83946	0.0144724
AGNZ47931	16	-2.62827	1.84699	0.0142237
AGNZ57816	14	-2.62381	1.81837	0.0151926
AGNZ49733	12	-2.62355	1.78794	0.0162954
AGNZ46067	16	-2.62341	1.84212	0.0143841
AGNZ57051	16	-2.62288	1.84159	0.0144016
AGNZ58750	16	-2.62153	1.84023	0.0144467
AGNZ55086	16	-2.62059	1.83929	0.0144779
AGNZ58683	14	-2.61903	1.81371	0.0153566
AGNZ45410	16	-2.61883	1.83753	0.0145368
AGNZ58352	16	-2.61807	1.83677	0.0145623
AGNZ52814	16	-2.61731	1.836	0.014588
AGNZ51780	16	-2.61721	1.83591	0.0145911
AGNZ49146	16	-2.61704	1.83573	0.0145971
AGNZ47544	16	-2.61684	1.83554	0.0146037
AGNZ48274	16	-2.61588	1.83458	0.014636
AGNZ55948	16	-2.6154	1.83409	0.0146523
AGNZ57020	16	-2.61533	1.83402	0.0146547
AGNZ50376	16	-2.61518	1.83387	0.0146597
AGNZ58873	15	-2.61439	1.82567	0.0149392
AGNZ49743	16	-2.61368	1.83238	0.0147103
AGNZ58910	16	-2.61347	1.83216	0.0147176
AGNZ52425	16	-2.61238	1.83108	0.0147545
AGNZ57827	16	-2.6121	1.8308	0.014764
AGNZ57732	16	-2.61078	1.82947	0.014809
AGNZ50531	16	-2.61066	1.82935	0.0148131
AGNZ42922	16	-2.61064	1.82934	0.0148137
AGNZ75913	10	-2.60923	1.7209	0.0190151
AGNZ43784	14	-2.60878	1.81221	0.0154096
AGNZ43120	16	-2.60864	1.82733	0.0148821
AGNZ45668	16	-2.60848	1.82718	0.0148876
AGNZ44743	16	-2.60811	1.81944	0.015155
AGNZ52931	16	-2.60795	1.82664	0.0149059
AGNZ59229	16	-2.60771	1.8264	0.0149143
AGNZ42744	15	-2.60745	1.81878	0.0151781
AGNZ51572	16	-2.60702	1.82571	0.0149379
AGNZ48724	16	-2.60701	1.8257	0.0149382
AGNZ53327	16	-2.60577	1.82446	0.0149809
AGNZ50309	16	-2.60474	1.82344	0.0150163
AGNZ44014	16	-2.60273	1.82143	0.0150859
AGNZ45915	16	-2.60236	1.82105	0.0150991
AGNZ50219	16	-2.60152	1.82022	0.0151281
AGNZ53193	16	-2.60033	1.81902	0.0151697
AGNZ45748	16	-2.59977	1.81846	0.0151893
AGNZ47584	16	-2.59925	1.81795	0.0152073
AGNZ55685	16	-2.59903	1.81773	0.0152151
AGNZ52709	16	-2.59675	1.81546	0.0152948
AGNZ57971	16	-2.59657	1.81527	0.0153012
AGNZ50681	16	-2.59588	1.81459	0.0153255
AGNZ56895	16	-2.59476	1.81347	0.015365
AGNZ49442	16	-2.59471	1.81342	0.0153667
AGNZ48289	16	-2.59412	1.81283	0.0153876
AGNZ50139	16	-2.59276	1.81148	0.0154356
AGNZ46187	16	-2.59022	1.80894	0.015526
AGNZ41961	16	-2.5898	1.80852	0.0155411
AGNZ43114	16	-2.58926	1.80798	0.0155603
AGNZ48177	16	-2.5888	1.80753	0.0155766
AGNZ42387	16	-2.58879	1.80751	0.0155773
AGNZ50027	16	-2.58746	1.80619	0.0156247
AGNZ42064	16	-2.58714	1.80587	0.0156361
AGNZ47592	16	-2.58656	1.80529	0.0156572
AGNZ50149	16	-2.58481	1.80354	0.0157202
AGNZ59165	16	-2.58399	1.80273	0.0157496
AGNZ49092	16	-2.57844	1.7972	0.0159514
AGNZ58169	16	-2.57583	1.7946	0.0160471
AGNZ57799	16	-2.57345	1.79224	0.0161348
AGNZ48684	16	-2.57263	1.79142	0.016165
AGNZ55770	16	-2.57243	1.79123	0.0161723
AGNZ42046	16	-2.57072	1.78952	0.0162359
AGNZ59657	16	-2.57062	1.78942	0.0162397
AGNZ35621	16	-2.56965	1.78847	0.0162755
AGNZ50578	16	-2.56869	1.7875	0.0163116
AGNZ51202	16	-2.56807	1.78689	0.0163347
AGNZ54558	16	-2.56622	1.78505	0.016404
AGNZ48552	16	-2.56597	1.7848	0.0164134
AGNZ46257	16	-2.56473	1.78357	0.0164599
AGNZ45342	10	-2.56457	1.72153	0.0189875
AGNZ49891	16	-2.56371	1.78256	0.0164984
AGNZ46564	16	-2.5636	1.78245	0.0165024
AGNZ50276	16	-2.56357	1.78242	0.0165035
AGNZ42379	16	-2.56271	1.78156	0.0165362
AGNZ58644	16	-2.56112	1.77999	0.0165963
AGNZ46098	16	-2.56045	1.77933	0.0166216
AGNZ46730	16	-2.56031	1.77918	0.0166272
AGNZ53975	14	-2.5587	1.75518	0.0175718
AGNZ49793	16	-2.5586	1.77749	0.0166921
AGNZ56121	16	-2.55855	1.77744	0.0166942
AGNZ57363	16	-2.55831	1.7772	0.0167031
AGNZ57795	16	-2.55824	1.77713	0.0167059
AGNZ56664	16	-2.55808	1.77697	0.016712
AGNZ49261	16	-2.55752	1.77641	0.0167334
AGNZ57014	16	-2.55734	1.77624	0.0167402
AGNZ46600	16	-2.55643	1.77534	0.0167749
AGNZ45515	16	-2.55545	1.77437	0.0168126
AGNZ44115	16	-2.55536	1.77427	0.0168162
AGNZ59107	16	-2.55401	1.77294	0.0168679
AGNZ58828	16	-2.55358	1.77251	0.0168846
AGNZ53898	16	-2.55277	1.77171	0.0169156
AGNZ58887	16	-2.55246	1.7714	0.0169279
AGNZ42081	16	-2.55206	1.77101	0.0169432
AGNZ44298	16	-2.5519	1.77085	0.0169494
AGNZ58421	13	-2.5511	1.74785	0.0178712
AGNZ46252	14	-2.54903	1.74585	0.0179536
AGNZ56097	16	-2.54899	1.76797	0.0170621
AGNZ57294	16	-2.54745	1.76644	0.0171224
AGNZ59660	16	-2.54596	1.76496	0.0171805
AGNZ58330	16	-2.54567	1.76467	0.0171921
AGNZ57275	16	-2.54546	1.76447	0.0172001
AGNZ60433	16	-2.54487	1.76388	0.0172233
AGNZ51637	16	-2.5445	1.76351	0.017238
AGNZ46114	16	-2.54363	1.76265	0.0172721
AGNZ54187	16	-2.54351	1.75571	0.0175506
AGNZ60407	16	-2.54311	1.76214	0.0172927
AGNZ54571	16	-2.54179	1.76084	0.0173446
AGNZ47895	15	-2.54102	1.75327	0.0176496
AGNZ56844	16	-2.54102	1.76007	0.0173752
AGNZ49629	16	-2.53992	1.75899	0.0174185
AGNZ54591	12	-2.53916	1.7279	0.0187112
AGNZ51300	11	-2.53907	1.65921	0.0219176
AGNZ57008	16	-2.5371	1.75619	0.017531
AGNZ56999	16	-2.53679	1.75589	0.0175433
AGNZ47817	16	-2.53581	1.75493	0.0175823
AGNZ57453	16	-2.53545	1.75456	0.0175969
AGNZ53775	16	-2.53471	1.75383	0.0176265
AGNZ55941	16	-2.53416	1.7533	0.0176484
AGNZ49307	16	-2.5336	1.75274	0.0176709
AGNZ46888	16	-2.53182	1.75098	0.0177429
AGNZ57434	16	-2.53151	1.75067	0.0177552
AGNZ51897	16	-2.53048	1.74966	0.0177968
AGNZ58398	16	-2.53022	1.7494	0.0178075
AGNZ55412	16	-2.52982	1.74901	0.0178235
AGNZ43270	15	-2.52937	1.74184	0.0181199
AGNZ48244	14	-2.52934	1.72688	0.0187549
AGNZ51647	16	-2.52889	1.74809	0.0178613
AGNZ51657	16	-2.52877	1.74797	0.017866
AGNZ49908	16	-2.52699	1.74621	0.0179386
AGNZ46672	16	-2.52693	1.74615	0.0179411
AGNZ49599	16	-2.52639	1.74562	0.017963
AGNZ56572	16	-2.52628	1.74551	0.0179675
AGNZ48029	16	-2.52622	1.74545	0.01797
AGNZ55910	16	-2.52603	1.74526	0.0179778
AGNZ55264	13	-2.52507	1.69578	0.0201472
AGNZ52146	16	-2.5248	1.74405	0.0180279
AGNZ48628	16	-2.52357	1.74284	0.0180786
AGNZ57005	13	-2.5229	1.72069	0.0190244
AGNZ49311	16	-2.52204	1.74133	0.0181413
AGNZ52031	10	-2.52151	1.68193	0.0208003
AGNZ45722	16	-2.52113	1.74043	0.018179
AGNZ55940	16	-2.52094	1.74025	0.0181867
AGNZ50991	16	-2.5208	1.73346	0.0184733
AGNZ56972	16	-2.52069	1.74	0.018197
AGNZ43486	16	-2.52039	1.73306	0.0184901
AGNZ56223	16	-2.52028	1.7396	0.018214
AGNZ46152	16	-2.52017	1.73948	0.0182187
AGNZ58858	16	-2.51745	1.7368	0.0183315
AGNZ50331	16	-2.51693	1.73629	0.0183529
AGNZ51760	16	-2.51682	1.73619	0.0183576
AGNZ47026	16	-2.51362	1.73303	0.0184912
AGNZ43700	16	-2.51358	1.73299	0.018493
AGNZ42741	16	-2.51338	1.7328	0.0185013
AGNZ49993	16	-2.51296	1.73238	0.0185191
AGNZ50259	16	-2.51257	1.732	0.0185355
AGNZ44392	16	-2.51203	1.73147	0.018558
AGNZ35627	16	-2.51083	1.73029	0.0186085
AGNZ35599	16	-2.51079	1.73024	0.0186104
AGNZ51097	16	-2.50852	1.72801	0.0187062
AGNZ45529	16	-2.50848	1.72797	0.0187082
AGNZ51525	13	-2.50789	1.70628	0.019666
AGNZ44457	16	-2.50783	1.72734	0.0187355
AGNZ49357	16	-2.50765	1.72715	0.0187434
AGNZ44169	12	-2.5067	1.69703	0.0200897
AGNZ44653	16	-2.50412	1.72368	0.0188938
AGNZ50521	16	-2.50262	1.72221	0.0189579
AGNZ43563	16	-2.50161	1.72121	0.0190015
AGNZ44324	15	-2.5014	1.71451	0.0192969
AGNZ57562	15	-2.49972	1.70593	0.0196821
AGNZ56348	16	-2.4996	1.71924	0.0190878
AGNZ43273	16	-2.49923	1.71888	0.019104
AGNZ56964	15	-2.4976	1.70388	0.0197753
AGNZ50342	16	-2.49755	1.71723	0.0191766
AGNZ56586	16	-2.49574	1.71546	0.0192551
AGNZ51131	16	-2.49513	1.71486	0.0192817
AGNZ49322	16	-2.49497	1.7147	0.0192887
AGNZ57285	16	-2.49483	1.71455	0.0192951
AGNZ54825	16	-2.49426	1.714	0.0193196
AGNZ50598	16	-2.49402	1.71376	0.0193304
AGNZ58175	16	-2.49333	1.71308	0.0193605
AGNZ43112	16	-2.49298	1.71274	0.0193758
AGNZ42505	16	-2.49245	1.71222	0.019399
AGNZ57634	16	-2.49143	1.71122	0.0194437
AGNZ49062	16	-2.49128	1.71108	0.0194502
AGNZ44748	16	-2.48996	1.70978	0.0195082
AGNZ57743	16	-2.48814	1.70799	0.0195888
AGNZ58438	16	-2.48699	1.70686	0.0196397
AGNZ48025	16	-2.48626	1.70615	0.0196719
AGNZ53781	16	-2.48626	1.70615	0.0196721
AGNZ57177	16	-2.48569	1.70559	0.0196973
AGNZ58033	16	-2.48513	1.70504	0.0197222
AGNZ46306	16	-2.48436	1.70429	0.0197564
AGNZ50685	16	-2.48388	1.70382	0.0197779
AGNZ43467	16	-2.4828	1.70276	0.0198262
AGNZ48839	15	-2.48165	1.68849	0.0204883
AGNZ55526	16	-2.48081	1.70081	0.0199156
AGNZ46701	16	-2.48008	1.7001	0.0199482
AGNZ56659	16	-2.47904	1.69908	0.0199951
AGNZ48780	15	-2.47891	1.69263	0.020294
AGNZ58189	16	-2.4784	1.69845	0.020024
AGNZ51631	16	-2.47782	1.69788	0.0200503
AGNZ46597	16	-2.47758	1.69765	0.0200609
AGNZ48561	16	-2.4762	1.6963	0.0201235
AGNZ43107	16	-2.47531	1.69542	0.020164
AGNZ47243	12	-2.47513	1.65867	0.0219446
AGNZ48948	16	-2.47504	1.69516	0.0201761
AGNZ57013	16	-2.47419	1.69433	0.0202147
AGNZ42251	16	-2.47366	1.69382	0.0202386
AGNZ42696	16	-2.47308	1.69325	0.0202654
AGNZ44452	14	-2.47296	1.67289	0.0212377
AGNZ45175	16	-2.47296	1.69313	0.0202708
AGNZ58753	15	-2.47176	1.68569	0.0206208
AGNZ54968	16	-2.47032	1.69054	0.0203918
AGNZ55706	16	-2.47028	1.69051	0.0203934
AGNZ46290	16	-2.46976	1.69	0.0204173
AGNZ56460	16	-2.46911	1.68937	0.0204471
AGNZ56854	16	-2.46885	1.68911	0.0204593
AGNZ50163	16	-2.46842	1.68869	0.0204791
AGNZ51844	16	-2.46803	1.68831	0.020497
AGNZ52094	16	-2.4666	1.68691	0.0205631
AGNZ53874	16	-2.46585	1.68619	0.0205975
AGNZ47533	15	-2.46553	1.67965	0.0209096
AGNZ50164	16	-2.46355	1.68394	0.0207044
AGNZ44478	16	-2.46341	1.6838	0.020711
AGNZ49637	16	-2.46309	1.68349	0.0207257
AGNZ45838	16	-2.46305	1.68344	0.0207279
AGNZ47061	16	-2.46296	1.68336	0.020732
AGNZ46775	16	-2.4614	1.68184	0.0208049
AGNZ42176	16	-2.46136	1.6818	0.0208067
AGNZ52035	16	-2.46101	1.68146	0.0208231
AGNZ46228	16	-2.45867	1.67917	0.0209329
AGNZ46137	16	-2.4569	1.67744	0.0210164
AGNZ44925	16	-2.45687	1.67742	0.0210174
AGNZ42532	16	-2.4561	1.67667	0.0210539
AGNZ46284	16	-2.4555	1.67608	0.0210824
AGNZ53649	16	-2.45492	1.67552	0.0211097
AGNZ54457	16	-2.45478	1.67538	0.0211163
AGNZ57098	16	-2.45426	1.67487	0.0211413
AGNZ54244	16	-2.45409	1.67471	0.0211491
AGNZ43466	16	-2.45337	1.67401	0.0211833
AGNZ56610	16	-2.45256	1.67322	0.0212218
AGNZ48664	10	-2.45197	1.6184	0.0240766
AGNZ50038	16	-2.44987	1.6706	0.0213502
AGNZ58152	12	-2.44743	1.63284	0.0232893
AGNZ54356	16	-2.4474	1.66819	0.021469
AGNZ51472	16	-2.4465	1.66731	0.0215123
AGNZ47913	16	-2.44594	1.66677	0.0215394
AGNZ55824	16	-2.44527	1.66612	0.0215716
AGNZ46516	14	-2.44516	1.65344	0.0222107
AGNZ60264	16	-2.44392	1.66481	0.0216369
AGNZ43697	16	-2.44335	1.66425	0.0216645
AGNZ56822	16	-2.44323	1.66413	0.0216705
AGNZ41687	16	-2.44296	1.66387	0.0216835
AGNZ54889	16	-2.44232	1.66325	0.0217147
AGNZ55296	16	-2.44125	1.66221	0.0217666
AGNZ55309	15	-2.44116	1.63514	0.0231667
AGNZ44086	16	-2.44113	1.66209	0.0217727
AGNZ51249	16	-2.441	1.66196	0.0217789
AGNZ55951	16	-2.44064	1.66161	0.0217967
AGNZ55754	16	-2.44023	1.66121	0.0218166
AGNZ50177	16	-2.44009	1.66107	0.0218236
AGNZ56615	16	-2.43901	1.66003	0.021876
AGNZ59602	16	-2.4384	1.65943	0.0219063
AGNZ43076	15	-2.43759	1.65264	0.0222515
AGNZ48010	16	-2.43729	1.65835	0.0219608
AGNZ57838	16	-2.43594	1.65705	0.0220269
AGNZ58862	16	-2.43547	1.65659	0.02205
AGNZ48328	16	-2.43467	1.65581	0.0220897
AGNZ47886	16	-2.43423	1.65538	0.0221117
AGNZ47860	16	-2.43363	1.6548	0.022141
AGNZ49091	16	-2.43346	1.65464	0.0221494
AGNZ44744	16	-2.43342	1.6546	0.0221513
AGNZ54329	16	-2.43283	1.65402	0.0221807
AGNZ52189	16	-2.43255	1.65375	0.0221947
AGNZ45053	16	-2.43231	1.65352	0.0222063
AGNZ49575	16	-2.43103	1.65228	0.0222701
AGNZ46546	16	-2.43003	1.6513	0.0223201
AGNZ46094	16	-2.42923	1.65053	0.0223597
AGNZ50893	15	-2.42854	1.64392	0.022703
AGNZ46682	16	-2.42828	1.64961	0.0224075
AGNZ54268	16	-2.42808	1.64941	0.0224175
AGNZ55414	15	-2.42753	1.63658	0.0230899
AGNZ44480	16	-2.42665	1.64803	0.022489
AGNZ52827	16	-2.42648	1.64786	0.0224979
AGNZ57273	16	-2.42616	1.64755	0.0225138
AGNZ43316	16	-2.42583	1.64723	0.0225302
AGNZ44064	16	-2.4251	1.64061	0.0228765
AGNZ53248	16	-2.42485	1.64629	0.0225795
AGNZ42439	16	-2.42427	1.64572	0.022609
AGNZ57813	16	-2.42371	1.64517	0.0226374
AGNZ54667	16	-2.42359	1.64506	0.0226433
AGNZ47013	14	-2.42354	1.63277	0.0232934
AGNZ54456	16	-2.42348	1.64495	0.022649
AGNZ50577	16	-2.4217	1.64323	0.0227391
AGNZ47215	16	-2.42088	1.64244	0.0227805
AGNZ37457	16	-2.42004	1.64162	0.0228236
AGNZ44639	16	-2.41978	1.64137	0.0228365
AGNZ54793	16	-2.41963	1.64122	0.0228446
AGNZ55874	16	-2.41881	1.64043	0.0228861
AGNZ48143	16	-2.41831	1.63994	0.0229118
AGNZ51298	16	-2.41695	1.63863	0.0229812
AGNZ58874	16	-2.41539	1.63712	0.0230611
AGNZ53614	16	-2.41525	1.63698	0.0230688
AGNZ57129	16	-2.41502	1.63675	0.0230806
AGNZ58234	15	-2.41359	1.62955	0.0234668
AGNZ44965	16	-2.41308	1.63488	0.0231801
AGNZ42677	16	-2.4118	1.63364	0.0232467
AGNZ56599	16	-2.41039	1.63228	0.0233196
AGNZ50090	16	-2.41032	1.63221	0.0233231
AGNZ55696	16	-2.41025	1.63215	0.0233268
AGNZ49614	16	-2.409	1.63093	0.0233919
AGNZ58689	16	-2.40853	1.63048	0.0234165
AGNZ51970	16	-2.40832	1.63027	0.0234275
AGNZ57993	16	-2.40827	1.63023	0.0234299
AGNZ59983	16	-2.40754	1.62952	0.023468
AGNZ45670	16	-2.40699	1.62899	0.023497
AGNZ55745	16	-2.40656	1.62857	0.0235194
AGNZ56412	16	-2.4048	1.62687	0.0236119
AGNZ42156	16	-2.40472	1.62679	0.0236161
AGNZ52483	16	-2.40463	1.62671	0.0236204
AGNZ81869	16	-2.40324	1.62536	0.0236939
AGNZ51000	14	-2.4031	1.6133	0.0243614
AGNZ43807	16	-2.402	1.62417	0.0237592
AGNZ46211	16	-2.40164	1.62382	0.0237783
AGNZ47322	16	-2.40128	1.62347	0.0237972
AGNZ60014	16	-2.40049	1.62271	0.0238392
AGNZ56601	16	-2.39977	1.62202	0.023877
AGNZ55173	12	-2.39917	1.58809	0.0258171
AGNZ46521	16	-2.39909	1.62136	0.0239133
AGNZ43543	13	-2.39712	1.60102	0.0250599
AGNZ50241	16	-2.39676	1.61911	0.0240373
AGNZ46760	16	-2.39666	1.61901	0.024043
AGNZ56270	16	-2.39479	1.61722	0.0241426
AGNZ49123	16	-2.39401	1.61646	0.0241848
AGNZ46397	16	-2.39392	1.61638	0.0241893
AGNZ57170	16	-2.39275	1.61524	0.0242524
AGNZ56115	16	-2.39175	1.61428	0.0243063
AGNZ54290	16	-2.39081	1.61337	0.0243571
AGNZ55980	16	-2.39074	1.61331	0.0243607
AGNZ59804	15	-2.38965	1.6066	0.0247399
AGNZ52718	16	-2.38964	1.61224	0.0244206
AGNZ59082	16	-2.38883	1.61147	0.0244641
AGNZ49281	16	-2.38866	1.6113	0.0244737
AGNZ48875	16	-2.38838	1.61104	0.0244885
AGNZ58969	16	-2.38683	1.60954	0.0245728
AGNZ51734	16	-2.38676	1.60948	0.0245767
AGNZ43469	12	-2.38667	1.58416	0.0260518
AGNZ47298	16	-2.38521	1.60798	0.0246615
AGNZ51008	16	-2.38501	1.60779	0.0246724
AGNZ44535	16	-2.38464	1.60744	0.0246924
AGNZ54221	16	-2.38456	1.60736	0.024697
AGNZ53210	16	-2.38375	1.60658	0.0247413
AGNZ58851	16	-2.3829	1.60576	0.0247878
AGNZ56316	16	-2.38276	1.60562	0.0247957
AGNZ47400	15	-2.38254	1.59378	0.025481
AGNZ55256	14	-2.38102	1.58588	0.0259491
AGNZ57126	16	-2.3804	1.60335	0.0249257
AGNZ47597	16	-2.38011	1.60307	0.0249417
AGNZ57207	16	-2.37872	1.60174	0.0250186
AGNZ54909	16	-2.37853	1.60155	0.0250293
AGNZ60057	16	-2.37847	1.60149	0.0250326
AGNZ48946	16	-2.37773	1.60079	0.0250732
AGNZ60017	11	-2.37449	1.5572	0.0277206
AGNZ48140	16	-2.37416	1.59735	0.0252725
AGNZ48908	16	-2.37374	1.59696	0.0252956
AGNZ56781	16	-2.37371	1.59692	0.0252976
AGNZ53238	16	-2.37268	1.59594	0.025355
AGNZ51470	16	-2.37201	1.59529	0.0253926
AGNZ56117	16	-2.37187	1.59515	0.0254007
AGNZ59666	16	-2.37166	1.59495	0.0254126
AGNZ57055	16	-2.37095	1.59428	0.0254522
AGNZ45244	16	-2.37059	1.59393	0.0254725
AGNZ51056	16	-2.36972	1.59309	0.0255216
AGNZ49429	16	-2.36857	1.59199	0.0255867
AGNZ46790	16	-2.36853	1.59195	0.025589
AGNZ43061	16	-2.36725	1.59072	0.0256614
AGNZ48032	16	-2.3643	1.5879	0.0258288
AGNZ42614	16	-2.36391	1.58752	0.0258513
AGNZ57176	16	-2.36259	1.58625	0.0259269
AGNZ45345	14	-2.36242	1.57475	0.0266226
AGNZ46731	16	-2.36214	1.58582	0.0259525
AGNZ48565	16	-2.36071	1.57314	0.0267213
AGNZ49074	16	-2.35836	1.5822	0.0261696
AGNZ49329	16	-2.35723	1.58111	0.0262353
AGNZ45916	16	-2.35659	1.5805	0.0262723
AGNZ47076	16	-2.35645	1.58037	0.0262802
AGNZ56452	13	-2.35636	1.56276	0.0273676
AGNZ56208	16	-2.35617	1.5801	0.0262968
AGNZ58462	16	-2.35443	1.57843	0.0263977
AGNZ42833	16	-2.35321	1.57727	0.0264688
AGNZ58609	11	-2.35256	1.53728	0.0290218
AGNZ50710	16	-2.35168	1.5758	0.0265582
AGNZ50529	16	-2.35074	1.57491	0.0266129
AGNZ56427	16	-2.3505	1.57468	0.026627
AGNZ48963	16	-2.35021	1.5744	0.0266442
AGNZ52130	16	-2.34936	1.57359	0.026694
AGNZ53832	16	-2.34718	1.5715	0.0268228
AGNZ55608	16	-2.34557	1.56996	0.0269178
AGNZ56611	16	-2.3447	1.56913	0.0269693
AGNZ45329	16	-2.34446	1.5689	0.0269837
AGNZ54749	16	-2.34418	1.56863	0.0270003
AGNZ50029	16	-2.34362	1.5681	0.0270336
AGNZ42441	16	-2.3436	1.56808	0.0270346
AGNZ51675	16	-2.34258	1.5671	0.0270955
AGNZ79088	16	-2.34199	1.56654	0.0271306
AGNZ50034	16	-2.34181	1.56637	0.0271411
AGNZ42906	16	-2.34117	1.56576	0.0271795
AGNZ53900	11	-2.34054	1.52638	0.0297592
AGNZ52067	16	-2.34014	1.56477	0.0272413
AGNZ46983	16	-2.3394	1.56407	0.0272853
AGNZ48233	16	-2.33933	1.564	0.0272896
AGNZ48313	16	-2.33825	1.56297	0.0273547
AGNZ60072	16	-2.33674	1.56153	0.0274454
AGNZ57164	16	-2.33668	1.56148	0.0274487
AGNZ52460	12	-2.33656	1.53054	0.0294754
AGNZ37611	16	-2.33564	1.56049	0.0275114
AGNZ46657	16	-2.33529	1.56015	0.0275331
AGNZ51019	16	-2.33468	1.55957	0.0275695
AGNZ56894	16	-2.33467	1.55956	0.0275701
AGNZ56634	16	-2.33443	1.55933	0.0275851
AGNZ55033	16	-2.33419	1.5591	0.0275992
AGNZ57446	16	-2.33371	1.55864	0.0276286
AGNZ47254	14	-2.33305	1.5471	0.0283728
AGNZ50464	16	-2.33047	1.55555	0.0278259
AGNZ43496	16	-2.33042	1.55551	0.0278286
AGNZ45057	16	-2.3296	1.55473	0.0278787
AGNZ47139	16	-2.3292	1.55434	0.0279035
AGNZ49291	16	-2.32867	1.55384	0.0279357
AGNZ43874	16	-2.32865	1.55382	0.0279372
AGNZ56035	16	-2.3284	1.55358	0.0279525
AGNZ60391	16	-2.32786	1.55307	0.0279852
AGNZ55047	11	-2.32634	1.51353	0.0306526
AGNZ48034	16	-2.32624	1.55153	0.0280848
AGNZ53209	16	-2.32623	1.55152	0.0280853
AGNZ56840	16	-2.32614	1.55143	0.0280911
AGNZ51996	16	-2.32507	1.55042	0.0281569
AGNZ49926	16	-2.32371	1.54912	0.0282409
AGNZ47019	16	-2.32364	1.54905	0.0282456
AGNZ51826	16	-2.32193	1.54223	0.0286926
AGNZ54480	16	-2.32181	1.54731	0.0283591
AGNZ46738	16	-2.32141	1.54693	0.0283836
AGNZ54063	16	-2.32114	1.54668	0.0284004
AGNZ56885	16	-2.32111	1.54665	0.0284023
AGNZ51842	16	-2.32047	1.54604	0.0284421
AGNZ79093	16	-2.32012	1.54571	0.0284638
AGNZ42509	16	-2.31717	1.5429	0.0286486
AGNZ51641	16	-2.31592	1.54171	0.0287269
AGNZ51994	16	-2.31423	1.54011	0.0288331
AGNZ46613	16	-2.31418	1.54006	0.0288366
AGNZ50819	16	-2.31312	1.53905	0.0289033
AGNZ55636	16	-2.31292	1.53887	0.0289157
AGNZ48823	16	-2.31247	1.53843	0.0289446
AGNZ46033	16	-2.31225	1.53823	0.0289582
AGNZ48212	13	-2.31219	1.51522	0.0305338
AGNZ48779	16	-2.31173	1.53773	0.0289915
AGNZ46492	16	-2.31111	1.53714	0.0290308
AGNZ43111	15	-2.31059	1.53154	0.0294077
AGNZ43379	16	-2.31041	1.53136	0.0294197
AGNZ49905	16	-2.31021	1.53629	0.029088
AGNZ51085	16	-2.31008	1.53616	0.0290962
AGNZ46711	16	-2.3089	1.53505	0.029171
AGNZ42160	16	-2.3084	1.53458	0.0292028
AGNZ46455	15	-2.3078	1.52343	0.0299619
AGNZ52034	16	-2.30732	1.53355	0.0292721
AGNZ53973	16	-2.30715	1.53339	0.0292827
AGNZ37640	16	-2.30655	1.53282	0.0293211
AGNZ57278	16	-2.30444	1.53082	0.0294565
AGNZ48400	16	-2.30444	1.53082	0.0294565
AGNZ58117	14	-2.30425	1.51425	0.0306017
AGNZ49661	16	-2.30143	1.52796	0.029651
AGNZ45822	16	-2.30098	1.52754	0.0296797
AGNZ42362	16	-2.30082	1.52739	0.02969
AGNZ51482	16	-2.29853	1.52522	0.029839
AGNZ47326	16	-2.29849	1.52518	0.0298412
AGNZ48857	16	-2.29818	1.52488	0.029862
AGNZ51337	16	-2.29741	1.52416	0.0299119
AGNZ60016	15	-2.29689	1.51864	0.0302942
AGNZ46176	16	-2.2968	1.52358	0.0299518
AGNZ47429	16	-2.29654	1.52333	0.0299688
AGNZ52852	16	-2.29401	1.52094	0.0301345
AGNZ59783	16	-2.29379	1.52073	0.0301485
AGNZ48862	16	-2.29344	1.5204	0.0301718
AGNZ48348	16	-2.2933	1.52027	0.0301808
AGNZ49790	12	-2.29302	1.49762	0.0317965
AGNZ35677	14	-2.29241	1.50907	0.0309693
AGNZ48662	16	-2.29118	1.51826	0.0303208
AGNZ51222	16	-2.29096	1.51806	0.030335
AGNZ47324	16	-2.2907	1.51781	0.0303521
AGNZ55060	16	-2.29021	1.51735	0.0303846
AGNZ44398	16	-2.28993	1.51708	0.0304033
AGNZ56420	16	-2.28934	1.51653	0.0304421
AGNZ45083	16	-2.28892	1.51613	0.03047
AGNZ50172	16	-2.28872	1.51594	0.0304832
AGNZ46990	16	-2.28872	1.51594	0.0304833
AGNZ49837	16	-2.28869	1.51591	0.0304854
AGNZ55960	16	-2.28821	1.51546	0.030517
AGNZ50740	16	-2.28805	1.51531	0.0305277
AGNZ45983	16	-2.28772	1.51499	0.0305498
AGNZ46993	16	-2.28658	1.51392	0.0306255
AGNZ42327	16	-2.28618	1.51354	0.0306523
AGNZ45024	16	-2.28616	1.51351	0.0306539
AGNZ45120	16	-2.28581	1.51319	0.0306767
AGNZ52396	14	-2.28552	1.50265	0.0314301
AGNZ59646	16	-2.28472	1.51215	0.0307501
AGNZ48539	16	-2.2842	1.51167	0.0307845
AGNZ54123	16	-2.28387	1.51135	0.0308068
AGNZ53183	16	-2.28352	1.51103	0.0308299
AGNZ47636	16	-2.28296	1.5105	0.0308673
AGNZ48176	16	-2.28254	1.5101	0.0308957
AGNZ43667	16	-2.28202	1.50961	0.0309308
AGNZ57450	16	-2.28193	1.50952	0.0309371
AGNZ47253	15	-2.28143	1.50413	0.0313237
AGNZ50141	16	-2.28064	1.50831	0.0310236
AGNZ46926	16	-2.28061	1.50828	0.0310254
AGNZ48680	16	-2.28049	1.50817	0.0310338
AGNZ50958	16	-2.28046	1.50814	0.0310356
AGNZ48717	16	-2.27907	1.50683	0.0311296
AGNZ47993	16	-2.27838	1.50618	0.031176
AGNZ43366	16	-2.27832	1.50612	0.0311802
AGNZ44841	15	-2.27824	1.49588	0.0319242
AGNZ54518	16	-2.27823	1.50603	0.0311866
AGNZ42965	16	-2.27759	1.50543	0.0312296
AGNZ46755	14	-2.27704	1.49476	0.0320063
AGNZ58072	16	-2.27655	1.50445	0.0313003
AGNZ42998	16	-2.27652	1.50442	0.0313025
AGNZ55671	16	-2.27642	1.50432	0.0313095
AGNZ50886	16	-2.2758	1.50374	0.0313514
AGNZ57356	16	-2.27559	1.50355	0.0313657
AGNZ37783	16	-2.27506	1.50305	0.0314016
AGNZ53659	16	-2.27439	1.50242	0.0314472
AGNZ49625	15	-2.27426	1.49742	0.0318114
AGNZ53736	16	-2.27247	1.50061	0.0315786
AGNZ51575	16	-2.27151	1.4997	0.0316447
AGNZ58670	13	-2.2703	1.48289	0.0328934
AGNZ42995	16	-2.27025	1.49366	0.0320878
AGNZ51759	16	-2.27004	1.49832	0.0317455
AGNZ57402	16	-2.26968	1.49798	0.0317703
AGNZ56857	16	-2.26962	1.49792	0.0317744
AGNZ58493	16	-2.26877	1.49712	0.0318333
AGNZ45503	16	-2.26851	1.49688	0.0318508
AGNZ42669	16	-2.26823	1.49661	0.0318707
AGNZ48192	16	-2.26793	1.49149	0.0322482
AGNZ48124	15	-2.26766	1.49125	0.0322667
AGNZ51786	16	-2.26763	1.49605	0.0319116
AGNZ43352	16	-2.26738	1.49581	0.0319291
AGNZ54315	16	-2.26543	1.49398	0.0320642
AGNZ50287	16	-2.2654	1.49395	0.0320663
AGNZ59102	16	-2.2654	1.49395	0.0320666
AGNZ53007	16	-2.26511	1.49368	0.0320866
AGNZ43066	16	-2.26476	1.49335	0.0321105
AGNZ48726	14	-2.26461	1.47765	0.0332926
AGNZ51367	16	-2.26384	1.49248	0.032175
AGNZ51568	16	-2.26301	1.4917	0.0322331
AGNZ55734	16	-2.26227	1.49101	0.0322843
AGNZ47716	16	-2.26162	1.4904	0.0323297
AGNZ56543	16	-2.26073	1.48956	0.0323923
AGNZ48713	16	-2.25924	1.48816	0.0324966
AGNZ58059	16	-2.25894	1.48788	0.0325176
AGNZ55823	16	-2.25885	1.4878	0.0325241
AGNZ55717	16	-2.25762	1.48664	0.0326105
AGNZ47220	16	-2.25734	1.48637	0.0326308
AGNZ56401	16	-2.25702	1.48608	0.0326529
AGNZ56759	16	-2.25681	1.48588	0.0326679
AGNZ55954	16	-2.25602	1.48514	0.0327237
AGNZ48046	16	-2.25588	1.48501	0.0327335
AGNZ54799	16	-2.25572	1.48485	0.0327453
AGNZ45524	16	-2.25442	1.48363	0.0328371
AGNZ37109	16	-2.25438	1.4836	0.0328398
AGNZ56821	16	-2.25427	1.4835	0.0328476
AGNZ58781	16	-2.25368	1.48294	0.0328897
AGNZ48709	16	-2.25299	1.48229	0.0329392
AGNZ46948	16	-2.25259	1.47718	0.0333286
AGNZ44698	16	-2.25192	1.48129	0.0330148
AGNZ51344	16	-2.25123	1.48064	0.033064
AGNZ55285	16	-2.25056	1.48002	0.033112
AGNZ50806	16	-2.24847	1.47806	0.0332617
AGNZ45802	16	-2.24676	1.47645	0.0333852
AGNZ57317	16	-2.24667	1.47637	0.0333912
AGNZ46392	16	-2.24656	1.47626	0.0333996
AGNZ51266	16	-2.24633	1.47605	0.033416
AGNZ57911	16	-2.24632	1.47603	0.0334169
AGNZ42000	16	-2.24549	1.47526	0.0334766
AGNZ42163	14	-2.24476	1.45943	0.0347195
AGNZ49594	16	-2.24464	1.47446	0.0335379
AGNZ60363	16	-2.24403	1.47389	0.0335822
AGNZ48087	16	-2.24387	1.47374	0.0335937
AGNZ50820	16	-2.24367	1.47355	0.0336084
AGNZ57079	16	-2.24326	1.47317	0.0336378
AGNZ55523	15	-2.24214	1.46745	0.034084
AGNZ56626	16	-2.24197	1.47197	0.0337312
AGNZ37674	16	-2.24169	1.4717	0.0337522
AGNZ42690	16	-2.24036	1.47046	0.0338486
AGNZ52758	12	-2.2401	1.44934	0.0355356
AGNZ46300	16	-2.23954	1.46968	0.033909
AGNZ47999	16	-2.23909	1.46927	0.0339416
AGNZ41764	16	-2.2379	1.46815	0.0340291
AGNZ55253	16	-2.23779	1.45305	0.0352333
AGNZ49163	16	-2.23775	1.46801	0.0340399
AGNZ57928	16	-2.2377	1.46796	0.0340437
AGNZ51462	16	-2.23764	1.46791	0.0340476
AGNZ49758	16	-2.23727	1.46757	0.0340749
AGNZ49959	16	-2.23716	1.46746	0.0340831
AGNZ53258	16	-2.23595	1.46633	0.0341717
AGNZ59181	16	-2.23529	1.46571	0.0342207
AGNZ50330	16	-2.23513	1.46556	0.0342325
AGNZ54445	16	-2.23513	1.46556	0.0342326
AGNZ49634	16	-2.23395	1.46446	0.0343195
AGNZ46015	16	-2.23357	1.46411	0.0343474
AGNZ42063	16	-2.23339	1.46394	0.0343604
AGNZ41696	16	-2.23191	1.46256	0.0344703
AGNZ42363	16	-2.2315	1.46217	0.0345007
AGNZ41866	10	-2.23137	1.42099	0.0379325
AGNZ50698	16	-2.23126	1.46195	0.0345185
AGNZ57648	16	-2.23098	1.46168	0.0345397
AGNZ57292	16	-2.23032	1.46107	0.0345885
AGNZ59154	16	-2.22973	1.46052	0.0346326
AGNZ45677	16	-2.22939	1.4602	0.034658
AGNZ52811	16	-2.22906	1.45989	0.0346824
AGNZ44558	16	-2.22874	1.45959	0.0347061
AGNZ47213	16	-2.22861	1.45947	0.0347161
AGNZ48253	11	-2.22621	1.41645	0.038331
AGNZ58333	16	-2.22562	1.45668	0.0349399
AGNZ46255	16	-2.22558	1.45665	0.0349424
AGNZ43990	16	-2.22533	1.45641	0.0349615
AGNZ50900	16	-2.22476	1.45588	0.035004
AGNZ43570	16	-2.22469	1.45581	0.0350098
AGNZ48370	16	-2.22439	1.45554	0.0350318
AGNZ49058	15	-2.22396	1.45058	0.0354343
AGNZ56315	16	-2.22278	1.45404	0.0351531
AGNZ59039	16	-2.22164	1.45297	0.0352398
AGNZ42348	16	-2.22143	1.45277	0.0352555
AGNZ47532	16	-2.22095	1.45232	0.0352919
AGNZ43378	16	-2.22081	1.4522	0.0353022
AGNZ55041	16	-2.22043	1.45185	0.0353308
AGNZ50772	16	-2.21989	1.45134	0.035372
AGNZ55197	11	-2.21917	1.41755	0.0382341
AGNZ44473	16	-2.21857	1.45011	0.0354723
AGNZ42189	16	-2.21818	1.44975	0.0355021
AGNZ58336	16	-2.21742	1.44904	0.0355601
AGNZ56700	16	-2.21701	1.44866	0.0355913
AGNZ50810	16	-2.21647	1.44815	0.0356327
AGNZ48203	12	-2.21615	1.41488	0.0384701
AGNZ49068	16	-2.21606	1.44777	0.0356638
AGNZ46087	16	-2.21584	1.44757	0.0356805
AGNZ50762	16	-2.21579	1.44752	0.0356846
AGNZ46842	16	-2.21503	1.44681	0.0357431
AGNZ56246	16	-2.21492	1.44671	0.0357513
AGNZ46571	16	-2.21462	1.44643	0.035774
AGNZ43185	16	-2.21445	1.44627	0.0357871
AGNZ60318	16	-2.21407	1.44592	0.0358163
AGNZ57088	16	-2.21304	1.44496	0.0358951
AGNZ55702	16	-2.21299	1.44491	0.0358994
AGNZ52755	16	-2.21226	1.43975	0.0363291
AGNZ56901	16	-2.21176	1.44377	0.0359939
AGNZ51229	16	-2.21095	1.44302	0.0360566
AGNZ49216	11	-2.20955	1.40183	0.0396433
AGNZ58348	16	-2.20899	1.44119	0.0362086
AGNZ42815	16	-2.20714	1.43948	0.0363516
AGNZ55518	10	-2.20702	1.39961	0.0398469
AGNZ55367	10	-2.20694	1.39954	0.0398529
AGNZ42094	12	-2.20669	1.4191	0.0380981
AGNZ47649	16	-2.20608	1.43848	0.0364347
AGNZ51941	16	-2.20566	1.4381	0.0364671
AGNZ45361	16	-2.20417	1.43671	0.0365839
AGNZ51880	16	-2.20376	1.43633	0.0366157
AGNZ35561	16	-2.20341	1.43601	0.0366433
AGNZ47663	16	-2.20305	1.43567	0.0366713
AGNZ46410	15	-2.20045	1.42885	0.0372522
AGNZ48330	16	-2.19993	1.43278	0.0369168
AGNZ42702	16	-2.19914	1.43204	0.0369791
AGNZ55767	16	-2.19887	1.4318	0.0370002
AGNZ56594	16	-2.19887	1.4318	0.0370002
AGNZ57297	16	-2.19848	1.43143	0.0370314
AGNZ43037	13	-2.19724	1.41058	0.0388527
AGNZ50688	16	-2.19705	1.4301	0.0371446
AGNZ54191	16	-2.19685	1.42553	0.0375378
AGNZ57099	16	-2.19624	1.42935	0.0372088
AGNZ51567	16	-2.19576	1.42891	0.0372467
AGNZ58898	16	-2.19548	1.42865	0.0372696
AGNZ51036	16	-2.19528	1.42847	0.037285
AGNZ58698	16	-2.19513	1.42833	0.0372971
AGNZ58805	16	-2.19498	1.42819	0.037309
AGNZ46756	16	-2.19464	1.42787	0.0373362
AGNZ51957	16	-2.19312	1.42646	0.0374576
AGNZ51587	16	-2.19257	1.42595	0.0375016
AGNZ48718	15	-2.192	1.42106	0.0379259
AGNZ49727	16	-2.19154	1.425	0.0375839
AGNZ49813	16	-2.19086	1.42436	0.0376388
AGNZ53046	16	-2.19047	1.42401	0.0376696
AGNZ54599	16	-2.18986	1.42344	0.0377187
AGNZ48324	16	-2.18985	1.42343	0.0377197
AGNZ41848	14	-2.18934	1.40891	0.0390023
AGNZ58254	16	-2.18747	1.42123	0.0379117
AGNZ42214	13	-2.18557	1.39421	0.0403449
AGNZ51998	16	-2.18544	1.41935	0.038076
AGNZ60253	16	-2.18542	1.41934	0.0380771
AGNZ58135	13	-2.18506	1.39962	0.0398458
AGNZ51016	16	-2.18468	1.41865	0.0381377
AGNZ51493	15	-2.18438	1.41406	0.0385429
AGNZ57637	16	-2.18415	1.41816	0.0381803
AGNZ55610	16	-2.18265	1.41677	0.0383026
AGNZ50181	16	-2.18174	1.41593	0.0383772
AGNZ58334	16	-2.18152	1.41573	0.0383946
AGNZ43324	16	-2.181	1.41524	0.0384376
AGNZ60365	16	-2.18099	1.41524	0.0384382
AGNZ42448	16	-2.18072	1.41499	0.0384601
AGNZ54643	16	-2.18002	1.41005	0.0389002
AGNZ55267	11	-2.17939	1.38237	0.0414599
AGNZ47790	15	-2.1791	1.4092	0.0389759
AGNZ54962	16	-2.17821	1.41266	0.0386667
AGNZ52066	16	-2.17802	1.41249	0.038682
AGNZ52028	16	-2.17769	1.41218	0.0387095
AGNZ57233	16	-2.17714	1.41167	0.0387548
AGNZ54786	16	-2.17703	1.41158	0.0387636
AGNZ45539	16	-2.17568	1.41033	0.0388752
AGNZ52434	16	-2.17565	1.41031	0.038877
AGNZ51478	16	-2.17507	1.40977	0.0389255
AGNZ58526	16	-2.17367	1.40847	0.0390414
AGNZ54865	16	-2.173	1.40786	0.0390971
AGNZ46193	15	-2.1709	1.40168	0.0396571
AGNZ35782	16	-2.169	1.40416	0.0394309
AGNZ56262	16	-2.16854	1.40374	0.0394691
AGNZ79095	16	-2.16851	1.40372	0.0394715
AGNZ58806	16	-2.16801	1.40326	0.0395131
AGNZ59614	16	-2.16773	1.403	0.039537
AGNZ46525	16	-2.16552	1.40096	0.039723
AGNZ51888	16	-2.16538	1.40083	0.0397343
AGNZ58242	11	-2.16512	1.36981	0.0426765
AGNZ51121	16	-2.16306	1.3987	0.0399305
AGNZ44294	16	-2.16297	1.39861	0.0399383
AGNZ53862	16	-2.16231	1.39801	0.0399939
AGNZ43202	16	-2.16099	1.39679	0.0401063
AGNZ56090	16	-2.16067	1.3965	0.0401332
AGNZ49462	16	-2.16062	1.39645	0.0401376
AGNZ42060	15	-2.15968	1.39141	0.0406056
AGNZ55924	16	-2.15952	1.39544	0.0402308
AGNZ43658	16	-2.15948	1.3954	0.0402344
AGNZ47241	15	-2.15925	1.39102	0.0406429
AGNZ55680	15	-2.15856	1.39038	0.0407019
AGNZ49738	16	-2.15804	1.39407	0.0403579
AGNZ48333	16	-2.15758	1.39365	0.0403969
AGNZ46217	16	-2.15727	1.39336	0.0404237
AGNZ47675	16	-2.1572	1.3933	0.0404297
AGNZ49766	16	-2.15699	1.39311	0.0404471
AGNZ48260	14	-2.15641	1.38396	0.0413088
AGNZ47890	16	-2.15593	1.39214	0.0405382
AGNZ56836	16	-2.15522	1.39149	0.0405989
AGNZ52972	16	-2.15488	1.39117	0.0406286
AGNZ44208	16	-2.15323	1.38965	0.0407708
AGNZ58105	10	-2.1514	1.35111	0.0445543
AGNZ54398	16	-2.15116	1.38776	0.0409491
AGNZ53772	16	-2.15113	1.38772	0.0409523
AGNZ52710	14	-2.15078	1.37408	0.0422594
AGNZ50704	16	-2.15069	1.38732	0.04099
AGNZ51339	16	-2.15063	1.38726	0.0409954
AGNZ48917	16	-2.15009	1.38677	0.0410418
AGNZ43629	16	-2.15006	1.38675	0.0410443
AGNZ56816	16	-2.14824	1.38507	0.0412033
AGNZ51916	16	-2.14754	1.38443	0.0412638
AGNZ45432	16	-2.14673	1.38369	0.0413342
AGNZ52134	16	-2.14652	1.38349	0.0413531
AGNZ47991	16	-2.14635	1.38334	0.0413674
AGNZ58260	16	-2.14554	1.38259	0.0414388
AGNZ56509	16	-2.14452	1.38166	0.0415277
AGNZ47385	16	-2.14439	1.38154	0.0415394
AGNZ35606	16	-2.1443	1.37738	0.0419396
AGNZ54291	16	-2.14426	1.38142	0.0415508
AGNZ41743	16	-2.1442	1.38136	0.0415562
AGNZ54334	16	-2.14281	1.3801	0.0416778
AGNZ57575	16	-2.14264	1.37994	0.0416927
AGNZ55880	16	-2.14256	1.37986	0.0417
AGNZ45634	16	-2.14224	1.37957	0.041728
AGNZ57646	16	-2.14198	1.37933	0.0417508
AGNZ46526	16	-2.14193	1.37929	0.0417556
AGNZ51270	16	-2.14192	1.37928	0.0417563
AGNZ53725	16	-2.14179	1.37916	0.0417681
AGNZ60139	16	-2.14175	1.37912	0.0417712
AGNZ47559	16	-2.14175	1.37912	0.0417715
AGNZ45351	16	-2.14057	1.37804	0.0418759
AGNZ56339	16	-2.13981	1.37734	0.041943
AGNZ41996	16	-2.13955	1.3771	0.0419658
AGNZ59196	16	-2.13807	1.37575	0.0420973
AGNZ50214	16	-2.13802	1.37571	0.0421011
AGNZ51207	15	-2.13788	1.37153	0.0425084
AGNZ58040	16	-2.13774	1.37544	0.0421265
AGNZ43356	16	-2.13771	1.37542	0.0421289
AGNZ51580	16	-2.13736	1.3751	0.0421601
AGNZ48216	16	-2.13613	1.37397	0.0422697
AGNZ42958	16	-2.13606	1.37391	0.0422754
AGNZ48617	16	-2.13543	1.37333	0.0423317
AGNZ50538	16	-2.13541	1.37332	0.0423334
AGNZ42436	16	-2.13515	1.37308	0.0423565
AGNZ48229	16	-2.13503	1.37296	0.042368
AGNZ45661	16	-2.13459	1.37256	0.0424073
AGNZ50580	16	-2.13436	1.37235	0.0424276
AGNZ54689	16	-2.13395	1.36796	0.0428593
AGNZ41901	16	-2.13382	1.37186	0.0424758
AGNZ45752	16	-2.13321	1.3713	0.0425305
AGNZ57062	16	-2.13246	1.37061	0.0425978
AGNZ44522	16	-2.1316	1.36983	0.0426751
AGNZ44762	16	-2.13149	1.36973	0.0426845
AGNZ51965	16	-2.13126	1.36951	0.0427057
AGNZ57653	16	-2.13019	1.36854	0.0428013
AGNZ56033	16	-2.12927	1.3677	0.0428845
AGNZ59175	16	-2.12909	1.36754	0.0429006
AGNZ56193	14	-2.12847	1.35868	0.0437849
AGNZ44265	15	-2.12821	1.36274	0.0433774
AGNZ56987	16	-2.12813	1.36666	0.0429873
AGNZ58818	16	-2.12787	1.36642	0.0430106
AGNZ57479	16	-2.12771	1.36627	0.0430257
AGNZ52784	16	-2.12762	1.36619	0.0430335
AGNZ57685	16	-2.12741	1.366	0.0430525
AGNZ56850	16	-2.12726	1.36586	0.0430663
AGNZ43181	16	-2.12684	1.36548	0.0431046
AGNZ49938	16	-2.12653	1.36519	0.0431328
AGNZ59176	16	-2.12623	1.36493	0.0431593
AGNZ54406	16	-2.12621	1.36491	0.0431612
AGNZ49992	16	-2.12616	1.36486	0.0431658
AGNZ43166	16	-2.12615	1.36485	0.0431666
AGNZ60068	16	-2.12589	1.36461	0.043191
AGNZ44611	16	-2.12542	1.36418	0.0432335
AGNZ43317	16	-2.12505	1.36385	0.0432668
AGNZ54569	16	-2.12476	1.36358	0.0432937
AGNZ57819	16	-2.12459	1.36343	0.0433084
AGNZ46773	16	-2.12452	1.36336	0.0433149
AGNZ59310	16	-2.12443	1.36328	0.043323
AGNZ43073	16	-2.12433	1.36319	0.0433323
AGNZ58266	16	-2.12432	1.36318	0.0433334
AGNZ43364	16	-2.12357	1.36249	0.0434016
AGNZ42139	16	-2.12204	1.3611	0.0435413
AGNZ49893	16	-2.12195	1.36102	0.0435496
AGNZ56871	16	-2.12038	1.35958	0.0436939
AGNZ56466	16	-2.12006	1.35929	0.043723
AGNZ48108	16	-2.11958	1.35886	0.0437667
AGNZ49057	16	-2.11778	1.35721	0.043933
AGNZ55944	16	-2.11711	1.3566	0.0439944
AGNZ47259	16	-2.11543	1.35507	0.0441503
AGNZ57701	16	-2.11508	1.35475	0.044182
AGNZ56384	13	-2.11444	1.3366	0.0460684
AGNZ51490	16	-2.11401	1.35378	0.0442817
AGNZ60024	16	-2.11382	1.3536	0.0442996
AGNZ56291	16	-2.11366	1.35346	0.0443141
AGNZ49791	16	-2.1134	1.35322	0.0443385
AGNZ53162	15	-2.11242	1.34422	0.0452664
AGNZ54751	16	-2.11228	1.3522	0.0444427
AGNZ55524	16	-2.11034	1.35044	0.0446236
AGNZ58647	16	-2.11008	1.3502	0.0446483
AGNZ44488	16	-2.11007	1.35019	0.0446491
AGNZ51909	16	-2.10937	1.34955	0.0447149
AGNZ56469	16	-2.10899	1.34921	0.04475
AGNZ56369	16	-2.10885	1.34908	0.0447635
AGNZ52052	16	-2.10706	1.34745	0.0449313
AGNZ57876	16	-2.10653	1.34697	0.0449813
AGNZ47223	16	-2.10613	1.34661	0.0450187
AGNZ46740	16	-2.1054	1.34594	0.0450875
AGNZ47451	13	-2.1052	1.32842	0.0469444
AGNZ57080	15	-2.10493	1.34165	0.0455353
AGNZ56109	16	-2.10354	1.34425	0.0452636
AGNZ37782	16	-2.10348	1.3442	0.0452692
AGNZ59420	16	-2.10343	1.34415	0.0452741
AGNZ57103	16	-2.10231	1.34314	0.04538
AGNZ44671	16	-2.10165	1.34254	0.0454426
AGNZ45962	16	-2.10162	1.3425	0.045446
AGNZ49426	16	-2.10161	1.3425	0.0454467
AGNZ58361	16	-2.10151	1.3424	0.0454565
AGNZ43642	16	-2.10131	1.34223	0.0454751
AGNZ41701	16	-2.10092	1.34187	0.045512
AGNZ56749	16	-2.10078	1.34174	0.045526
AGNZ51158	16	-2.0996	1.34067	0.045638
AGNZ58903	16	-2.09937	1.34046	0.0456604
AGNZ58157	16	-2.09924	1.34035	0.0456723
AGNZ51284	16	-2.09761	1.33887	0.0458281
AGNZ56916	16	-2.097	1.33831	0.0458867
AGNZ56092	16	-2.09695	1.33827	0.0458915
AGNZ45992	16	-2.09605	1.33745	0.0459781
AGNZ56603	16	-2.09534	1.33681	0.0460458
AGNZ42830	16	-2.09524	1.33671	0.046056
AGNZ52618	16	-2.09515	1.33663	0.0460647
AGNZ42020	16	-2.09502	1.33651	0.0460773
AGNZ45466	16	-2.09482	1.33253	0.0465022
AGNZ44759	16	-2.0921	1.33387	0.046359
AGNZ44781	16	-2.09155	1.33337	0.0464123
AGNZ41839	16	-2.09138	1.33322	0.0464283
AGNZ54249	16	-2.09102	1.33289	0.0464634
AGNZ58034	16	-2.09014	1.3321	0.0465484
AGNZ58666	16	-2.08956	1.33157	0.0466052
AGNZ48209	16	-2.08869	1.33078	0.0466896
AGNZ50920	16	-2.08804	1.33019	0.0467526
AGNZ50750	16	-2.08792	1.33009	0.0467641
AGNZ42551	16	-2.0875	1.3297	0.0468055
AGNZ45251	16	-2.0874	1.32962	0.0468149
AGNZ57050	16	-2.08735	1.32956	0.0468205
AGNZ56176	16	-2.08693	1.32919	0.0468611
AGNZ56941	16	-2.0868	1.32906	0.0468743
AGNZ44932	16	-2.08674	1.32902	0.0468793
AGNZ79086	16	-2.08657	1.32886	0.0468963
AGNZ44898	16	-2.08553	1.32792	0.0469982
AGNZ56010	16	-2.08551	1.32791	0.0469996
AGNZ52920	16	-2.08454	1.32702	0.0470956
AGNZ43926	16	-2.0843	1.3268	0.047119
AGNZ48126	11	-2.08418	1.29921	0.0502105
AGNZ44508	16	-2.08409	1.32662	0.0471391
AGNZ45878	12	-2.084	1.29904	0.0502292
AGNZ58788	15	-2.08275	1.3133	0.0486075
AGNZ52217	16	-2.0827	1.32536	0.0472756
AGNZ56862	16	-2.08234	1.32503	0.0473116
AGNZ47212	16	-2.08208	1.3248	0.0473371
AGNZ45300	16	-2.08093	1.32376	0.0474507
AGNZ46982	16	-2.08078	1.32362	0.0474655
AGNZ59360	16	-2.08065	1.32351	0.0474779
AGNZ45525	16	-2.0802	1.3231	0.0475224
AGNZ42653	16	-2.07955	1.32251	0.0475869
AGNZ49856	16	-2.07946	1.32243	0.0475957
AGNZ51554	16	-2.07931	1.3223	0.0476105
AGNZ49244	15	-2.07851	1.31785	0.0481004
AGNZ50035	16	-2.07662	1.31986	0.047878
AGNZ55469	16	-2.07443	1.31789	0.0480961
AGNZ56884	16	-2.07439	1.31785	0.0481008
AGNZ49713	16	-2.07437	1.31783	0.0481028
AGNZ57938	16	-2.07404	1.31753	0.0481358
AGNZ59151	16	-2.07391	1.31742	0.0481481
AGNZ58196	16	-2.07335	1.31322	0.0486159
AGNZ42437	16	-2.07329	1.31686	0.0482105
AGNZ41753	16	-2.073	1.3166	0.0482394
AGNZ49577	16	-2.07236	1.31602	0.0483035
AGNZ43896	16	-2.07141	1.31516	0.0483991
AGNZ55999	16	-2.07095	1.31474	0.0484458
AGNZ43284	15	-2.07043	1.3106	0.0489098
AGNZ56650	16	-2.07043	1.31428	0.0484978
AGNZ49129	16	-2.0704	1.31058	0.0489129
AGNZ55240	16	-2.06886	1.31287	0.0486556
AGNZ42688	16	-2.06831	1.31237	0.0487115
AGNZ50693	16	-2.06752	1.31166	0.0487916
AGNZ56567	16	-2.06656	1.31079	0.0488894
AGNZ51758	16	-2.06652	1.31075	0.048893
AGNZ56577	16	-2.06594	1.31023	0.048952
AGNZ41989	16	-2.06594	1.31023	0.048952
AGNZ50700	16	-2.06567	1.30999	0.0489792
AGNZ48626	14	-2.06524	1.2978	0.0503734
AGNZ56717	15	-2.06425	1.30507	0.0495371
AGNZ49004	14	-2.06397	1.3009	0.0500148
AGNZ59564	14	-2.06318	1.30019	0.0500966
AGNZ46165	16	-2.06303	1.30761	0.0492484
AGNZ49318	12	-2.06289	1.29116	0.0511492
AGNZ60438	16	-2.06289	1.30748	0.0492628
AGNZ47830	16	-2.05982	1.30472	0.0495773
AGNZ52530	14	-2.05944	1.27784	0.0527422
AGNZ42659	14	-2.05919	1.29665	0.0505069
AGNZ44579	16	-2.05902	1.304	0.0496593
AGNZ59354	16	-2.05899	1.30397	0.0496625
AGNZ49016	14	-2.05832	1.29588	0.0505965
[truncated: 15,083 more rows]
